# Supplementary material for: Impact of Small Groups with Heterogeneous Preference on Behavioral Evolution in Population Evacuation
Source: PLoS One. 2015 Mar 20;10(3):e0121949. doi: 10.1371/journal.pone.0121949 (PMC4367991; doi:10.1371/journal.pone.0121949)
Supplement: S3 Dataset — (XLSX) [file pone.0121949.s003.xlsx]

## Sheet: Sheet1
0.05	0.0063	0.0343	0.0057	0.0114	0	0.0339
0.1	0.0159	0.0604	0.0156	0.0271	0.0005	0.0699
0.15	0.0234	0.0904	0.0234	0.0561	0.0042	0.1014
0.2	0.0364	0.1263	0.0351	0.0886	0.0146	0.1392
0.25	0.0596	0.1615	0.0553	0.1218	0.0278	0.1711
0.3	0.101	0.2091	0.0954	0.1747	0.0605	0.2121
0.35	0.178	0.2857	0.168	0.2546	0.1408	0.3057
0.4	0.2626	0.3488	0.2556	0.3273	0.2325	0.3472
0.45	0.3838	0.4238	0.374	0.4106	0.3546	0.4256
0.5	0.4806	0.4983	0.4866	0.5008	0.4914	0.4985
0.55	0.6235	0.5854	0.6337	0.6048	0.6456	0.5787
0.6	0.733	0.6662	0.7398	0.6922	0.7619	0.6565
0.65	0.8273	0.7392	0.8308	0.7643	0.8581	0.731
0.7	0.8873	0.7829	0.9002	0.8143	0.9257	0.7647
0.75	0.9353	0.8333	0.939	0.8725	0.9627	0.8237
0.8	0.9665	0.8712	0.9688	0.9199	0.9896	0.859
0.85	0.9796	0.9152	0.9832	0.9473	0.9964	0.9013
0.9	0.988	0.9373	0.9885	0.9719	1	0.9312
0.95	0.9985	0.9667	0.9985	0.9908	1	0.9641
