# Supplementary material for: Impact of Small Groups with Heterogeneous Preference on Behavioral Evolution in Population Evacuation
Source: PLoS One. 2015 Mar 20;10(3):e0121949. doi: 10.1371/journal.pone.0121949 (PMC4367991; doi:10.1371/journal.pone.0121949)
Supplement: S4 Dataset — (XLSX) [file pone.0121949.s004.xlsx]

## Sheet: Sheet1
1	0.5062	0.5062	0.5062	0.5062	0.5062
2	0.2506	0.3007	0.5005	0.645	0.6706
3	0.1106	0.1641	0.4911	0.7383	0.7759
4	0.0723	0.1096	0.4868	0.7849	0.8195
5	0.061	0.0894	0.4829	0.8024	0.8312
6	0.0576	0.0816	0.4828	0.8087	0.8355
7	0.0563	0.0779	0.4826	0.8107	0.8373
8	0.0557	0.0762	0.4818	0.8115	0.8377
9	0.0554	0.0751	0.4816	0.8117	0.8372
10	0.0552	0.0749	0.4808	0.8118	0.8379
11	0.0551	0.0748	0.4806	0.8118	0.8375
12	0.0551	0.0748	0.4806	0.8118	0.838
13	0.0551	0.0748	0.4806	0.8118	0.8379
14	0.0551	0.0748	0.4806	0.8118	0.838
15	0.0551	0.0748	0.4806	0.8118	0.8376
16	0.0551	0.0748	0.4806	0.8118	0.8381
17	0.0551	0.0748	0.4806	0.8118	0.8376
18	0.0551	0.0748	0.4806	0.8118	0.838
19	0.0551	0.0748	0.4806	0.8118	0.8379
20	0.0551	0.0748	0.4806	0.8118	0.838
21	0.0551	0.0748	0.4806	0.8118	0.8376
22	0.0551	0.0748	0.4806	0.8118	0.8381
23	0.0551	0.0748	0.4806	0.8118	0.8376
24	0.0551	0.0748	0.4806	0.8118	0.838
25	0.0551	0.0748	0.4806	0.8118	0.8379
26	0.0551	0.0748	0.4806	0.8118	0.838
27	0.0551	0.0748	0.4806	0.8118	0.8376
28	0.0551	0.0748	0.4806	0.8118	0.8381
29	0.0551	0.0748	0.4806	0.8118	0.8376
30	0.0551	0.0748	0.4806	0.8118	0.838
31	0.0551	0.0748	0.4806	0.8118	0.8379
32	0.0551	0.0748	0.4806	0.8118	0.838
33	0.0551	0.0748	0.4806	0.8118	0.8376
34	0.0551	0.0748	0.4806	0.8118	0.8381
35	0.0551	0.0748	0.4806	0.8118	0.8376
36	0.0551	0.0748	0.4806	0.8118	0.838
37	0.0551	0.0748	0.4806	0.8118	0.8379
38	0.0551	0.0748	0.4806	0.8118	0.838
39	0.0551	0.0748	0.4806	0.8118	0.8376
40	0.0551	0.0748	0.4806	0.8118	0.8381
41	0.0551	0.0748	0.4806	0.8118	0.8376
42	0.0551	0.0748	0.4806	0.8118	0.838
43	0.0551	0.0748	0.4806	0.8118	0.8379
44	0.0551	0.0748	0.4806	0.8118	0.838
45	0.0551	0.0748	0.4806	0.8118	0.8376
46	0.0551	0.0748	0.4806	0.8118	0.8381
47	0.0551	0.0748	0.4806	0.8118	0.8376
48	0.0551	0.0748	0.4806	0.8118	0.838
49	0.0551	0.0748	0.4806	0.8118	0.8379
50	0.0551	0.0748	0.4806	0.8118	0.838
51	0.0551	0.0748	0.4806	0.8118	0.8376
52	0.0551	0.0748	0.4806	0.8118	0.8381
53	0.0551	0.0748	0.4806	0.8118	0.8376
54	0.0551	0.0748	0.4806	0.8118	0.838
55	0.0551	0.0748	0.4806	0.8118	0.8379
56	0.0551	0.0748	0.4806	0.8118	0.838
57	0.0551	0.0748	0.4806	0.8118	0.8376
58	0.0551	0.0748	0.4806	0.8118	0.8381
59	0.0551	0.0748	0.4806	0.8118	0.8376
60	0.0551	0.0748	0.4806	0.8118	0.838
61	0.0551	0.0748	0.4806	0.8118	0.8379
62	0.0551	0.0748	0.4806	0.8118	0.838
63	0.0551	0.0748	0.4806	0.8118	0.8376
64	0.0551	0.0748	0.4806	0.8118	0.8381
65	0.0551	0.0748	0.4806	0.8118	0.8376
66	0.0551	0.0748	0.4806	0.8118	0.838
67	0.0551	0.0748	0.4806	0.8118	0.8379
68	0.0551	0.0748	0.4806	0.8118	0.838
69	0.0551	0.0748	0.4806	0.8118	0.8376
70	0.0551	0.0748	0.4806	0.8118	0.8381
71	0.0551	0.0748	0.4806	0.8118	0.8376
72	0.0551	0.0748	0.4806	0.8118	0.838
73	0.0551	0.0748	0.4806	0.8118	0.8379
74	0.0551	0.0748	0.4806	0.8118	0.838
75	0.0551	0.0748	0.4806	0.8118	0.8376
76	0.0551	0.0748	0.4806	0.8118	0.8381
77	0.0551	0.0748	0.4806	0.8118	0.8376
78	0.0551	0.0748	0.4806	0.8118	0.838
79	0.0551	0.0748	0.4806	0.8118	0.8379
80	0.0551	0.0748	0.4806	0.8118	0.838
81	0.0551	0.0748	0.4806	0.8118	0.8376
82	0.0551	0.0748	0.4806	0.8118	0.8381
83	0.0551	0.0748	0.4806	0.8118	0.8376
84	0.0551	0.0748	0.4806	0.8118	0.838
85	0.0551	0.0748	0.4806	0.8118	0.8379
86	0.0551	0.0748	0.4806	0.8118	0.838
87	0.0551	0.0748	0.4806	0.8118	0.8376
88	0.0551	0.0748	0.4806	0.8118	0.8381
89	0.0551	0.0748	0.4806	0.8118	0.8376
90	0.0551	0.0748	0.4806	0.8118	0.838
91	0.0551	0.0748	0.4806	0.8118	0.8379
92	0.0551	0.0748	0.4806	0.8118	0.838
93	0.0551	0.0748	0.4806	0.8118	0.8376
94	0.0551	0.0748	0.4806	0.8118	0.8381
95	0.0551	0.0748	0.4806	0.8118	0.8376
96	0.0551	0.0748	0.4806	0.8118	0.838
97	0.0551	0.0748	0.4806	0.8118	0.8379
98	0.0551	0.0748	0.4806	0.8118	0.838
99	0.0551	0.0748	0.4806	0.8118	0.8376
100	0.0551	0.0748	0.4806	0.8118	0.8381
101	0.0551	0.0748	0.4806	0.8118	0.8376
102	0.0551	0.0748	0.4806	0.8118	0.838
103	0.0551	0.0748	0.4806	0.8118	0.8379
104	0.0551	0.0748	0.4806	0.8118	0.838
105	0.0551	0.0748	0.4806	0.8118	0.8376
106	0.0551	0.0748	0.4806	0.8118	0.8381
107	0.0551	0.0748	0.4806	0.8118	0.8376
108	0.0551	0.0748	0.4806	0.8118	0.838
109	0.0551	0.0748	0.4806	0.8118	0.8379
110	0.0551	0.0748	0.4806	0.8118	0.838
111	0.0551	0.0748	0.4806	0.8118	0.8376
112	0.0551	0.0748	0.4806	0.8118	0.8381
113	0.0551	0.0748	0.4806	0.8118	0.8376
114	0.0551	0.0748	0.4806	0.8118	0.838
115	0.0551	0.0748	0.4806	0.8118	0.8379
116	0.0551	0.0748	0.4806	0.8118	0.838
117	0.0551	0.0748	0.4806	0.8118	0.8376
118	0.0551	0.0748	0.4806	0.8118	0.8381
119	0.0551	0.0748	0.4806	0.8118	0.8376
120	0.0551	0.0748	0.4806	0.8118	0.838
121	0.0551	0.0748	0.4806	0.8118	0.8379
122	0.0551	0.0748	0.4806	0.8118	0.838
123	0.0551	0.0748	0.4806	0.8118	0.8376
124	0.0551	0.0748	0.4806	0.8118	0.8381
125	0.0551	0.0748	0.4806	0.8118	0.8376
126	0.0551	0.0748	0.4806	0.8118	0.838
127	0.0551	0.0748	0.4806	0.8118	0.8379
128	0.0551	0.0748	0.4806	0.8118	0.838
129	0.0551	0.0748	0.4806	0.8118	0.8376
130	0.0551	0.0748	0.4806	0.8118	0.8381
131	0.0551	0.0748	0.4806	0.8118	0.8376
132	0.0551	0.0748	0.4806	0.8118	0.838
133	0.0551	0.0748	0.4806	0.8118	0.8379
134	0.0551	0.0748	0.4806	0.8118	0.838
135	0.0551	0.0748	0.4806	0.8118	0.8376
136	0.0551	0.0748	0.4806	0.8118	0.8381
137	0.0551	0.0748	0.4806	0.8118	0.8376
138	0.0551	0.0748	0.4806	0.8118	0.838
139	0.0551	0.0748	0.4806	0.8118	0.8379
140	0.0551	0.0748	0.4806	0.8118	0.838
141	0.0551	0.0748	0.4806	0.8118	0.8376
142	0.0551	0.0748	0.4806	0.8118	0.8381
143	0.0551	0.0748	0.4806	0.8118	0.8376
144	0.0551	0.0748	0.4806	0.8118	0.838
145	0.0551	0.0748	0.4806	0.8118	0.8379
146	0.0551	0.0748	0.4806	0.8118	0.838
147	0.0551	0.0748	0.4806	0.8118	0.8376
148	0.0551	0.0748	0.4806	0.8118	0.8381
149	0.0551	0.0748	0.4806	0.8118	0.8376
150	0.0551	0.0748	0.4806	0.8118	0.838
151	0.0551	0.0748	0.4806	0.8118	0.8379
152	0.0551	0.0748	0.4806	0.8118	0.838
153	0.0551	0.0748	0.4806	0.8118	0.8376
154	0.0551	0.0748	0.4806	0.8118	0.8381
155	0.0551	0.0748	0.4806	0.8118	0.8376
156	0.0551	0.0748	0.4806	0.8118	0.838
157	0.0551	0.0748	0.4806	0.8118	0.8379
158	0.0551	0.0748	0.4806	0.8118	0.838
159	0.0551	0.0748	0.4806	0.8118	0.8376
160	0.0551	0.0748	0.4806	0.8118	0.8381
161	0.0551	0.0748	0.4806	0.8118	0.8376
162	0.0551	0.0748	0.4806	0.8118	0.838
163	0.0551	0.0748	0.4806	0.8118	0.8379
164	0.0551	0.0748	0.4806	0.8118	0.838
165	0.0551	0.0748	0.4806	0.8118	0.8376
166	0.0551	0.0748	0.4806	0.8118	0.8381
167	0.0551	0.0748	0.4806	0.8118	0.8376
168	0.0551	0.0748	0.4806	0.8118	0.838
169	0.0551	0.0748	0.4806	0.8118	0.8379
170	0.0551	0.0748	0.4806	0.8118	0.838
171	0.0551	0.0748	0.4806	0.8118	0.8376
172	0.0551	0.0748	0.4806	0.8118	0.8381
173	0.0551	0.0748	0.4806	0.8118	0.8376
174	0.0551	0.0748	0.4806	0.8118	0.838
175	0.0551	0.0748	0.4806	0.8118	0.8379
176	0.0551	0.0748	0.4806	0.8118	0.838
177	0.0551	0.0748	0.4806	0.8118	0.8376
178	0.0551	0.0748	0.4806	0.8118	0.8381
179	0.0551	0.0748	0.4806	0.8118	0.8376
180	0.0551	0.0748	0.4806	0.8118	0.838
181	0.0551	0.0748	0.4806	0.8118	0.8379
182	0.0551	0.0748	0.4806	0.8118	0.838
183	0.0551	0.0748	0.4806	0.8118	0.8376
184	0.0551	0.0748	0.4806	0.8118	0.8381
185	0.0551	0.0748	0.4806	0.8118	0.8376
186	0.0551	0.0748	0.4806	0.8118	0.838
187	0.0551	0.0748	0.4806	0.8118	0.8379
188	0.0551	0.0748	0.4806	0.8118	0.838
189	0.0551	0.0748	0.4806	0.8118	0.8376
190	0.0551	0.0748	0.4806	0.8118	0.8381
191	0.0551	0.0748	0.4806	0.8118	0.8376
192	0.0551	0.0748	0.4806	0.8118	0.838
193	0.0551	0.0748	0.4806	0.8118	0.8379
194	0.0551	0.0748	0.4806	0.8118	0.838
195	0.0551	0.0748	0.4806	0.8118	0.8376
196	0.0551	0.0748	0.4806	0.8118	0.8381
197	0.0551	0.0748	0.4806	0.8118	0.8376
198	0.0551	0.0748	0.4806	0.8118	0.838
199	0.0551	0.0748	0.4806	0.8118	0.8379
200	0.0551	0.0748	0.4806	0.8118	0.838
201	0.0551	0.0748	0.4806	0.8118	0.8376
202	0.0551	0.0748	0.4806	0.8118	0.8381
203	0.0551	0.0748	0.4806	0.8118	0.8376
204	0.0551	0.0748	0.4806	0.8118	0.838
205	0.0551	0.0748	0.4806	0.8118	0.8379
206	0.0551	0.0748	0.4806	0.8118	0.838
207	0.0551	0.0748	0.4806	0.8118	0.8376
208	0.0551	0.0748	0.4806	0.8118	0.8381
209	0.0551	0.0748	0.4806	0.8118	0.8376
210	0.0551	0.0748	0.4806	0.8118	0.838
211	0.0551	0.0748	0.4806	0.8118	0.8379
212	0.0551	0.0748	0.4806	0.8118	0.838
213	0.0551	0.0748	0.4806	0.8118	0.8376
214	0.0551	0.0748	0.4806	0.8118	0.8381
215	0.0551	0.0748	0.4806	0.8118	0.8376
216	0.0551	0.0748	0.4806	0.8118	0.838
217	0.0551	0.0748	0.4806	0.8118	0.8379
218	0.0551	0.0748	0.4806	0.8118	0.838
219	0.0551	0.0748	0.4806	0.8118	0.8376
220	0.0551	0.0748	0.4806	0.8118	0.8381
221	0.0551	0.0748	0.4806	0.8118	0.8376
222	0.0551	0.0748	0.4806	0.8118	0.838
223	0.0551	0.0748	0.4806	0.8118	0.8379
224	0.0551	0.0748	0.4806	0.8118	0.838
225	0.0551	0.0748	0.4806	0.8118	0.8376
226	0.0551	0.0748	0.4806	0.8118	0.8381
227	0.0551	0.0748	0.4806	0.8118	0.8376
228	0.0551	0.0748	0.4806	0.8118	0.838
229	0.0551	0.0748	0.4806	0.8118	0.8379
230	0.0551	0.0748	0.4806	0.8118	0.838
231	0.0551	0.0748	0.4806	0.8118	0.8376
232	0.0551	0.0748	0.4806	0.8118	0.8381
233	0.0551	0.0748	0.4806	0.8118	0.8376
234	0.0551	0.0748	0.4806	0.8118	0.838
235	0.0551	0.0748	0.4806	0.8118	0.8379
236	0.0551	0.0748	0.4806	0.8118	0.838
237	0.0551	0.0748	0.4806	0.8118	0.8376
238	0.0551	0.0748	0.4806	0.8118	0.8381
239	0.0551	0.0748	0.4806	0.8118	0.8376
240	0.0551	0.0748	0.4806	0.8118	0.838
241	0.0551	0.0748	0.4806	0.8118	0.8379
242	0.0551	0.0748	0.4806	0.8118	0.838
243	0.0551	0.0748	0.4806	0.8118	0.8376
244	0.0551	0.0748	0.4806	0.8118	0.8381
245	0.0551	0.0748	0.4806	0.8118	0.8376
246	0.0551	0.0748	0.4806	0.8118	0.838
247	0.0551	0.0748	0.4806	0.8118	0.8379
248	0.0551	0.0748	0.4806	0.8118	0.838
249	0.0551	0.0748	0.4806	0.8118	0.8376
250	0.0551	0.0748	0.4806	0.8118	0.8381
251	0.0551	0.0748	0.4806	0.8118	0.8376
252	0.0551	0.0748	0.4806	0.8118	0.838
253	0.0551	0.0748	0.4806	0.8118	0.8379
254	0.0551	0.0748	0.4806	0.8118	0.838
255	0.0551	0.0748	0.4806	0.8118	0.8376
256	0.0551	0.0748	0.4806	0.8118	0.8381
257	0.0551	0.0748	0.4806	0.8118	0.8376
258	0.0551	0.0748	0.4806	0.8118	0.838
259	0.0551	0.0748	0.4806	0.8118	0.8379
260	0.0551	0.0748	0.4806	0.8118	0.838
261	0.0551	0.0748	0.4806	0.8118	0.8376
262	0.0551	0.0748	0.4806	0.8118	0.8381
263	0.0551	0.0748	0.4806	0.8118	0.8376
264	0.0551	0.0748	0.4806	0.8118	0.838
265	0.0551	0.0748	0.4806	0.8118	0.8379
266	0.0551	0.0748	0.4806	0.8118	0.838
267	0.0551	0.0748	0.4806	0.8118	0.8376
268	0.0551	0.0748	0.4806	0.8118	0.8381
269	0.0551	0.0748	0.4806	0.8118	0.8376
270	0.0551	0.0748	0.4806	0.8118	0.838
271	0.0551	0.0748	0.4806	0.8118	0.8379
272	0.0551	0.0748	0.4806	0.8118	0.838
273	0.0551	0.0748	0.4806	0.8118	0.8376
274	0.0551	0.0748	0.4806	0.8118	0.8381
275	0.0551	0.0748	0.4806	0.8118	0.8376
276	0.0551	0.0748	0.4806	0.8118	0.838
277	0.0551	0.0748	0.4806	0.8118	0.8379
278	0.0551	0.0748	0.4806	0.8118	0.838
279	0.0551	0.0748	0.4806	0.8118	0.8376
280	0.0551	0.0748	0.4806	0.8118	0.8381
281	0.0551	0.0748	0.4806	0.8118	0.8376
282	0.0551	0.0748	0.4806	0.8118	0.838
283	0.0551	0.0748	0.4806	0.8118	0.8379
284	0.0551	0.0748	0.4806	0.8118	0.838
285	0.0551	0.0748	0.4806	0.8118	0.8376
286	0.0551	0.0748	0.4806	0.8118	0.8381
287	0.0551	0.0748	0.4806	0.8118	0.8376
288	0.0551	0.0748	0.4806	0.8118	0.838
289	0.0551	0.0748	0.4806	0.8118	0.8379
290	0.0551	0.0748	0.4806	0.8118	0.838
291	0.0551	0.0748	0.4806	0.8118	0.8376
292	0.0551	0.0748	0.4806	0.8118	0.8381
293	0.0551	0.0748	0.4806	0.8118	0.8376
294	0.0551	0.0748	0.4806	0.8118	0.838
295	0.0551	0.0748	0.4806	0.8118	0.8379
296	0.0551	0.0748	0.4806	0.8118	0.838
297	0.0551	0.0748	0.4806	0.8118	0.8376
298	0.0551	0.0748	0.4806	0.8118	0.8381
299	0.0551	0.0748	0.4806	0.8118	0.8376
300	0.0551	0.0748	0.4806	0.8118	0.838
301	0.0551	0.0748	0.4806	0.8118	0.8379
302	0.0551	0.0748	0.4806	0.8118	0.838
303	0.0551	0.0748	0.4806	0.8118	0.8376
304	0.0551	0.0748	0.4806	0.8118	0.8381
305	0.0551	0.0748	0.4806	0.8118	0.8376
306	0.0551	0.0748	0.4806	0.8118	0.838
307	0.0551	0.0748	0.4806	0.8118	0.8379
308	0.0551	0.0748	0.4806	0.8118	0.838
309	0.0551	0.0748	0.4806	0.8118	0.8376
310	0.0551	0.0748	0.4806	0.8118	0.8381
311	0.0551	0.0748	0.4806	0.8118	0.8376
312	0.0551	0.0748	0.4806	0.8118	0.838
313	0.0551	0.0748	0.4806	0.8118	0.8379
314	0.0551	0.0748	0.4806	0.8118	0.838
315	0.0551	0.0748	0.4806	0.8118	0.8376
316	0.0551	0.0748	0.4806	0.8118	0.8381
317	0.0551	0.0748	0.4806	0.8118	0.8376
318	0.0551	0.0748	0.4806	0.8118	0.838
319	0.0551	0.0748	0.4806	0.8118	0.8379
320	0.0551	0.0748	0.4806	0.8118	0.838
321	0.0551	0.0748	0.4806	0.8118	0.8376
322	0.0551	0.0748	0.4806	0.8118	0.8381
323	0.0551	0.0748	0.4806	0.8118	0.8376
324	0.0551	0.0748	0.4806	0.8118	0.838
325	0.0551	0.0748	0.4806	0.8118	0.8379
326	0.0551	0.0748	0.4806	0.8118	0.838
327	0.0551	0.0748	0.4806	0.8118	0.8376
328	0.0551	0.0748	0.4806	0.8118	0.8381
329	0.0551	0.0748	0.4806	0.8118	0.8376
330	0.0551	0.0748	0.4806	0.8118	0.838
331	0.0551	0.0748	0.4806	0.8118	0.8379
332	0.0551	0.0748	0.4806	0.8118	0.838
333	0.0551	0.0748	0.4806	0.8118	0.8376
334	0.0551	0.0748	0.4806	0.8118	0.8381
335	0.0551	0.0748	0.4806	0.8118	0.8376
336	0.0551	0.0748	0.4806	0.8118	0.838
337	0.0551	0.0748	0.4806	0.8118	0.8379
338	0.0551	0.0748	0.4806	0.8118	0.838
339	0.0551	0.0748	0.4806	0.8118	0.8376
340	0.0551	0.0748	0.4806	0.8118	0.8381
341	0.0551	0.0748	0.4806	0.8118	0.8376
342	0.0551	0.0748	0.4806	0.8118	0.838
343	0.0551	0.0748	0.4806	0.8118	0.8379
344	0.0551	0.0748	0.4806	0.8118	0.838
345	0.0551	0.0748	0.4806	0.8118	0.8376
346	0.0551	0.0748	0.4806	0.8118	0.8381
347	0.0551	0.0748	0.4806	0.8118	0.8376
348	0.0551	0.0748	0.4806	0.8118	0.838
349	0.0551	0.0748	0.4806	0.8118	0.8379
350	0.0551	0.0748	0.4806	0.8118	0.838
351	0.0551	0.0748	0.4806	0.8118	0.8376
352	0.0551	0.0748	0.4806	0.8118	0.8381
353	0.0551	0.0748	0.4806	0.8118	0.8376
354	0.0551	0.0748	0.4806	0.8118	0.838
355	0.0551	0.0748	0.4806	0.8118	0.8379
356	0.0551	0.0748	0.4806	0.8118	0.838
357	0.0551	0.0748	0.4806	0.8118	0.8376
358	0.0551	0.0748	0.4806	0.8118	0.8381
359	0.0551	0.0748	0.4806	0.8118	0.8376
360	0.0551	0.0748	0.4806	0.8118	0.838
361	0.0551	0.0748	0.4806	0.8118	0.8379
362	0.0551	0.0748	0.4806	0.8118	0.838
363	0.0551	0.0748	0.4806	0.8118	0.8376
364	0.0551	0.0748	0.4806	0.8118	0.8381
365	0.0551	0.0748	0.4806	0.8118	0.8376
366	0.0551	0.0748	0.4806	0.8118	0.838
367	0.0551	0.0748	0.4806	0.8118	0.8379
368	0.0551	0.0748	0.4806	0.8118	0.838
369	0.0551	0.0748	0.4806	0.8118	0.8376
370	0.0551	0.0748	0.4806	0.8118	0.8381
371	0.0551	0.0748	0.4806	0.8118	0.8376
372	0.0551	0.0748	0.4806	0.8118	0.838
373	0.0551	0.0748	0.4806	0.8118	0.8379
374	0.0551	0.0748	0.4806	0.8118	0.838
375	0.0551	0.0748	0.4806	0.8118	0.8376
376	0.0551	0.0748	0.4806	0.8118	0.8381
377	0.0551	0.0748	0.4806	0.8118	0.8376
378	0.0551	0.0748	0.4806	0.8118	0.838
379	0.0551	0.0748	0.4806	0.8118	0.8379
380	0.0551	0.0748	0.4806	0.8118	0.838
381	0.0551	0.0748	0.4806	0.8118	0.8376
382	0.0551	0.0748	0.4806	0.8118	0.8381
383	0.0551	0.0748	0.4806	0.8118	0.8376
384	0.0551	0.0748	0.4806	0.8118	0.838
385	0.0551	0.0748	0.4806	0.8118	0.8379
386	0.0551	0.0748	0.4806	0.8118	0.838
387	0.0551	0.0748	0.4806	0.8118	0.8376
388	0.0551	0.0748	0.4806	0.8118	0.8381
389	0.0551	0.0748	0.4806	0.8118	0.8376
390	0.0551	0.0748	0.4806	0.8118	0.838
391	0.0551	0.0748	0.4806	0.8118	0.8379
392	0.0551	0.0748	0.4806	0.8118	0.838
393	0.0551	0.0748	0.4806	0.8118	0.8376
394	0.0551	0.0748	0.4806	0.8118	0.8381
395	0.0551	0.0748	0.4806	0.8118	0.8376
396	0.0551	0.0748	0.4806	0.8118	0.838
397	0.0551	0.0748	0.4806	0.8118	0.8379
398	0.0551	0.0748	0.4806	0.8118	0.838
399	0.0551	0.0748	0.4806	0.8118	0.8376
400	0.0551	0.0748	0.4806	0.8118	0.8381
401	0.0551	0.0748	0.4806	0.8118	0.8376
402	0.0551	0.0748	0.4806	0.8118	0.838
403	0.0551	0.0748	0.4806	0.8118	0.8379
404	0.0551	0.0748	0.4806	0.8118	0.838
405	0.0551	0.0748	0.4806	0.8118	0.8376
406	0.0551	0.0748	0.4806	0.8118	0.8381
407	0.0551	0.0748	0.4806	0.8118	0.8376
408	0.0551	0.0748	0.4806	0.8118	0.838
409	0.0551	0.0748	0.4806	0.8118	0.8379
410	0.0551	0.0748	0.4806	0.8118	0.838
411	0.0551	0.0748	0.4806	0.8118	0.8376
412	0.0551	0.0748	0.4806	0.8118	0.8381
413	0.0551	0.0748	0.4806	0.8118	0.8376
414	0.0551	0.0748	0.4806	0.8118	0.838
415	0.0551	0.0748	0.4806	0.8118	0.8379
416	0.0551	0.0748	0.4806	0.8118	0.838
417	0.0551	0.0748	0.4806	0.8118	0.8376
418	0.0551	0.0748	0.4806	0.8118	0.8381
419	0.0551	0.0748	0.4806	0.8118	0.8376
420	0.0551	0.0748	0.4806	0.8118	0.838
421	0.0551	0.0748	0.4806	0.8118	0.8379
422	0.0551	0.0748	0.4806	0.8118	0.838
423	0.0551	0.0748	0.4806	0.8118	0.8376
424	0.0551	0.0748	0.4806	0.8118	0.8381
425	0.0551	0.0748	0.4806	0.8118	0.8376
426	0.0551	0.0748	0.4806	0.8118	0.838
427	0.0551	0.0748	0.4806	0.8118	0.8379
428	0.0551	0.0748	0.4806	0.8118	0.838
429	0.0551	0.0748	0.4806	0.8118	0.8376
430	0.0551	0.0748	0.4806	0.8118	0.8381
431	0.0551	0.0748	0.4806	0.8118	0.8376
432	0.0551	0.0748	0.4806	0.8118	0.838
433	0.0551	0.0748	0.4806	0.8118	0.8379
434	0.0551	0.0748	0.4806	0.8118	0.838
435	0.0551	0.0748	0.4806	0.8118	0.8376
436	0.0551	0.0748	0.4806	0.8118	0.8381
437	0.0551	0.0748	0.4806	0.8118	0.8376
438	0.0551	0.0748	0.4806	0.8118	0.838
439	0.0551	0.0748	0.4806	0.8118	0.8379
440	0.0551	0.0748	0.4806	0.8118	0.838
441	0.0551	0.0748	0.4806	0.8118	0.8376
442	0.0551	0.0748	0.4806	0.8118	0.8381
443	0.0551	0.0748	0.4806	0.8118	0.8376
444	0.0551	0.0748	0.4806	0.8118	0.838
445	0.0551	0.0748	0.4806	0.8118	0.8379
446	0.0551	0.0748	0.4806	0.8118	0.838
447	0.0551	0.0748	0.4806	0.8118	0.8376
448	0.0551	0.0748	0.4806	0.8118	0.8381
449	0.0551	0.0748	0.4806	0.8118	0.8376
450	0.0551	0.0748	0.4806	0.8118	0.838
451	0.0551	0.0748	0.4806	0.8118	0.8379
452	0.0551	0.0748	0.4806	0.8118	0.838
453	0.0551	0.0748	0.4806	0.8118	0.8376
454	0.0551	0.0748	0.4806	0.8118	0.8381
455	0.0551	0.0748	0.4806	0.8118	0.8376
456	0.0551	0.0748	0.4806	0.8118	0.838
457	0.0551	0.0748	0.4806	0.8118	0.8379
458	0.0551	0.0748	0.4806	0.8118	0.838
459	0.0551	0.0748	0.4806	0.8118	0.8376
460	0.0551	0.0748	0.4806	0.8118	0.8381
461	0.0551	0.0748	0.4806	0.8118	0.8376
462	0.0551	0.0748	0.4806	0.8118	0.838
463	0.0551	0.0748	0.4806	0.8118	0.8379
464	0.0551	0.0748	0.4806	0.8118	0.838
465	0.0551	0.0748	0.4806	0.8118	0.8376
466	0.0551	0.0748	0.4806	0.8118	0.8381
467	0.0551	0.0748	0.4806	0.8118	0.8376
468	0.0551	0.0748	0.4806	0.8118	0.838
469	0.0551	0.0748	0.4806	0.8118	0.8379
470	0.0551	0.0748	0.4806	0.8118	0.838
471	0.0551	0.0748	0.4806	0.8118	0.8376
472	0.0551	0.0748	0.4806	0.8118	0.8381
473	0.0551	0.0748	0.4806	0.8118	0.8376
474	0.0551	0.0748	0.4806	0.8118	0.838
475	0.0551	0.0748	0.4806	0.8118	0.8379
476	0.0551	0.0748	0.4806	0.8118	0.838
477	0.0551	0.0748	0.4806	0.8118	0.8376
478	0.0551	0.0748	0.4806	0.8118	0.8381
479	0.0551	0.0748	0.4806	0.8118	0.8376
480	0.0551	0.0748	0.4806	0.8118	0.838
481	0.0551	0.0748	0.4806	0.8118	0.8379
482	0.0551	0.0748	0.4806	0.8118	0.838
483	0.0551	0.0748	0.4806	0.8118	0.8376
484	0.0551	0.0748	0.4806	0.8118	0.8381
485	0.0551	0.0748	0.4806	0.8118	0.8376
486	0.0551	0.0748	0.4806	0.8118	0.838
487	0.0551	0.0748	0.4806	0.8118	0.8379
488	0.0551	0.0748	0.4806	0.8118	0.838
489	0.0551	0.0748	0.4806	0.8118	0.8376
490	0.0551	0.0748	0.4806	0.8118	0.8381
491	0.0551	0.0748	0.4806	0.8118	0.8376
492	0.0551	0.0748	0.4806	0.8118	0.838
493	0.0551	0.0748	0.4806	0.8118	0.8379
494	0.0551	0.0748	0.4806	0.8118	0.838
495	0.0551	0.0748	0.4806	0.8118	0.8376
496	0.0551	0.0748	0.4806	0.8118	0.8381
497	0.0551	0.0748	0.4806	0.8118	0.8376
498	0.0551	0.0748	0.4806	0.8118	0.838
499	0.0551	0.0748	0.4806	0.8118	0.8379
500	0.0551	0.0748	0.4806	0.8118	0.838
