# Supplementary material for: Impact of Small Groups with Heterogeneous Preference on Behavioral Evolution in Population Evacuation
Source: PLoS One. 2015 Mar 20;10(3):e0121949. doi: 10.1371/journal.pone.0121949 (PMC4367991; doi:10.1371/journal.pone.0121949)
Supplement: S5 Dataset — (XLSX) [file pone.0121949.s005.xlsx]

## Sheet: MCS=1
0	3	0	2	0	2	1	3	0	3	3	3	2	2	3	0	1	3	0	2	2	0	1	3	3	0	0	2	1	1	0	3	3	0	0	2	0	3	2	0	1	3	1	2	3	3	0	0	1	3
0	3	3	1	0	3	3	0	2	0	3	1	0	3	1	3	2	0	0	3	1	3	1	1	1	2	0	0	1	0	1	1	1	2	1	0	0	1	3	1	0	3	1	2	0	2	1	2	0	1
1	3	0	2	1	1	3	2	1	2	0	0	2	0	1	3	2	2	2	3	2	1	2	2	3	0	3	1	0	3	1	2	1	0	3	3	3	0	1	3	0	3	0	2	0	2	1	1	1	3
1	0	0	2	1	0	2	2	3	2	3	1	1	2	1	1	3	0	0	1	1	2	1	3	1	1	2	0	0	3	3	1	3	2	2	1	0	1	1	2	2	0	0	2	2	0	0	3	2	1
3	1	3	3	1	3	0	3	3	0	2	1	1	3	0	1	0	0	0	2	1	2	0	2	1	2	0	1	2	1	2	3	0	3	3	3	0	3	3	2	2	1	2	2	0	0	2	0	1	1
1	3	2	2	3	0	0	3	1	3	1	0	2	0	1	3	1	2	1	1	1	2	0	1	2	0	2	2	3	1	0	0	0	0	2	1	2	1	1	0	2	3	1	3	2	3	1	0	2	2
0	0	3	1	0	1	1	1	0	0	0	0	1	3	2	1	2	1	3	2	2	1	1	2	3	2	0	1	2	1	2	0	1	2	2	1	2	2	2	3	2	2	2	0	2	2	2	0	0	2
1	0	2	0	2	0	2	2	0	3	3	3	0	2	0	2	2	2	2	3	1	2	2	0	3	0	1	3	2	0	0	1	0	3	3	0	2	0	2	3	0	1	3	0	3	2	0	1	3	1
1	0	0	2	2	3	2	1	1	2	1	1	2	0	0	0	0	2	3	2	2	2	1	3	0	2	2	3	0	2	0	2	2	3	0	2	1	1	1	1	3	3	3	2	0	3	1	1	0	0
3	2	0	3	2	2	3	3	0	0	0	3	0	2	3	2	0	3	3	1	3	2	1	0	3	3	1	3	2	3	3	2	2	3	0	1	3	3	3	1	1	0	2	0	3	3	0	2	3	3
0	2	1	1	0	2	0	2	2	2	0	3	2	3	2	0	2	1	2	2	0	1	0	1	2	1	2	1	0	3	2	0	0	0	0	1	2	1	1	1	0	1	0	2	3	3	3	3	1	2
1	2	0	3	3	2	0	1	2	2	2	3	2	3	1	1	0	1	3	2	0	3	0	2	0	3	0	0	0	0	0	3	1	3	0	0	0	3	2	0	2	0	3	3	1	1	0	1	1	3
3	3	0	1	0	0	3	1	3	2	2	3	1	2	2	1	3	1	1	1	2	0	2	1	2	2	0	1	2	2	3	1	3	2	0	3	0	0	3	2	0	0	1	0	2	0	2	1	1	1
1	2	0	3	2	3	0	0	3	2	3	3	2	3	0	3	0	1	1	0	3	1	1	0	0	1	2	2	2	3	0	3	2	0	2	1	2	0	0	1	3	0	1	1	3	2	3	1	1	3
1	3	0	1	2	1	3	3	3	2	2	1	3	0	2	1	3	2	0	2	1	1	0	0	0	2	0	2	3	0	0	1	3	2	3	1	0	2	1	0	2	1	2	2	2	3	2	2	3	3
2	1	2	0	0	0	1	1	2	0	0	3	1	2	1	2	3	3	1	1	1	2	2	1	3	2	1	0	3	1	3	3	3	3	2	3	3	3	2	0	3	0	1	0	0	0	1	0	1	0
2	2	1	2	2	1	1	0	3	1	2	1	3	3	2	1	1	2	3	1	0	3	1	1	1	1	3	2	2	1	0	3	3	3	1	1	3	0	3	1	1	1	3	3	0	1	0	2	2	3
0	2	0	2	0	3	2	2	1	2	1	0	3	2	3	1	3	2	0	1	3	3	1	2	1	0	2	1	2	3	0	3	0	0	3	1	0	3	2	1	2	0	3	2	0	1	3	3	3	2
0	0	3	1	3	0	2	3	3	0	1	1	2	0	1	1	2	2	1	0	2	0	3	0	0	3	2	2	3	3	3	1	0	0	1	0	0	3	0	0	2	2	1	1	3	1	2	1	0	2
0	2	0	3	0	1	0	1	0	2	2	2	2	2	0	0	3	2	0	2	2	0	1	1	0	3	3	1	1	2	1	2	1	3	0	1	2	3	2	2	1	0	1	0	1	1	0	2	1	3
2	3	1	2	0	1	0	3	0	2	0	0	3	2	1	2	1	0	3	0	2	1	3	0	2	1	2	2	0	3	0	1	0	0	1	0	1	2	0	3	2	3	0	2	1	0	3	0	2	1
2	1	1	1	2	0	1	3	1	2	0	1	0	3	0	0	3	2	1	2	1	3	1	2	1	1	1	2	2	2	3	3	2	3	1	0	0	2	2	3	1	2	0	0	0	3	0	0	2	2
0	2	2	1	1	2	0	0	3	1	2	3	3	1	0	2	0	1	2	2	0	3	3	1	2	2	2	2	0	3	0	2	0	0	2	0	2	2	2	0	3	0	0	3	1	2	3	2	2	3
2	1	3	2	2	1	1	2	1	0	1	0	2	2	2	1	0	0	2	2	3	2	3	2	0	2	1	2	0	0	3	0	0	1	1	2	1	1	0	3	2	0	1	0	3	3	0	3	3	2
1	2	1	0	0	0	1	2	1	1	3	2	3	3	3	3	3	1	0	2	0	2	1	1	2	3	1	3	1	3	2	1	3	2	2	2	0	0	1	0	1	1	2	3	3	2	1	2	2	1
3	0	3	1	2	3	3	2	0	3	0	2	0	2	3	0	2	3	0	3	0	0	0	1	2	3	1	1	3	0	1	3	2	3	1	2	2	0	0	2	0	1	1	2	3	0	1	3	1	0
2	1	2	3	0	1	2	3	0	0	2	3	1	2	0	3	1	0	2	2	1	0	3	0	3	0	1	2	1	1	1	1	0	3	2	3	1	1	0	0	3	3	1	2	1	0	2	3	1	0
1	1	0	3	0	0	1	0	2	2	1	2	0	3	1	0	2	3	3	2	1	3	0	1	2	0	3	3	3	0	1	1	0	2	2	2	1	2	3	1	1	3	1	3	2	1	1	0	0	2
0	0	1	3	1	3	1	3	2	3	3	2	3	1	1	3	2	2	1	1	3	1	1	3	1	0	2	1	1	3	3	2	0	2	2	3	0	1	0	3	2	3	2	3	2	0	1	1	2	0
3	1	2	2	1	0	2	0	2	0	1	2	1	2	3	0	0	0	2	0	0	0	0	0	1	0	3	2	2	3	3	3	2	2	2	1	0	0	1	0	2	0	3	2	1	0	3	2	0	2
0	1	1	0	0	2	3	0	0	3	1	3	0	0	3	1	1	3	0	1	0	3	2	0	0	1	0	0	0	0	1	3	2	0	2	0	0	0	0	0	1	0	2	1	2	2	2	0	3	3
2	3	1	3	3	1	1	1	2	2	0	2	1	1	3	1	3	1	0	2	3	0	0	0	3	3	2	1	3	3	2	3	2	1	1	1	0	2	0	1	1	3	1	3	2	0	2	3	1	0
2	1	2	1	2	3	0	3	3	2	3	2	3	0	3	1	3	0	1	2	3	0	2	2	1	3	3	0	1	0	3	0	0	2	3	3	0	2	2	2	0	3	1	2	1	3	3	0	3	1
3	2	1	2	1	1	1	1	3	0	3	2	0	2	1	2	2	1	3	3	3	0	1	2	1	0	3	1	3	2	0	0	0	0	1	3	1	0	2	1	2	0	3	3	2	2	2	3	3	3
0	3	2	3	1	2	3	0	3	0	2	2	2	3	2	1	3	1	0	1	0	0	2	3	3	2	2	1	3	3	3	0	1	0	0	2	1	3	0	0	0	3	2	3	3	1	1	1	1	3
3	3	3	3	0	2	3	1	1	0	1	0	1	0	1	2	3	2	3	3	3	1	1	3	2	2	0	1	2	0	3	2	3	3	3	2	2	1	2	2	0	3	3	2	1	2	0	0	1	2
2	1	0	3	1	2	2	0	3	1	0	0	0	2	3	0	0	0	0	3	0	3	3	0	3	3	3	2	0	2	2	2	0	2	0	3	1	2	2	3	0	0	3	3	2	1	0	0	1	0
0	1	2	2	1	0	0	3	0	1	1	2	3	0	0	1	1	0	2	0	2	3	3	1	0	2	3	1	2	1	3	1	1	1	3	1	0	3	1	0	1	0	2	1	2	3	3	0	0	1
2	0	0	1	1	1	1	2	2	1	2	1	3	3	0	2	3	3	0	2	3	1	3	2	0	1	0	0	2	1	3	0	0	2	1	1	3	0	3	1	2	3	3	3	1	3	2	3	1	0
0	2	3	0	1	0	1	2	2	0	0	2	0	3	1	3	0	0	0	3	0	3	0	0	0	1	0	3	3	3	3	2	2	2	1	2	0	0	0	0	1	0	0	3	0	3	0	0	1	1
2	2	3	1	2	0	1	1	1	2	2	2	2	0	0	1	2	0	3	3	2	0	3	2	3	3	3	3	2	0	0	3	1	1	0	1	1	1	2	3	3	3	2	1	0	0	2	1	2	2
3	1	1	0	0	3	1	2	2	0	0	0	3	3	3	0	1	3	1	3	2	1	1	1	2	1	2	3	0	2	0	1	1	0	1	2	1	2	0	0	3	1	2	2	3	3	0	3	0	1
2	2	0	0	2	3	0	0	3	1	2	3	1	2	3	0	3	0	1	0	1	1	3	1	0	1	1	2	1	2	0	0	0	2	2	3	0	2	0	0	0	2	3	1	0	1	1	0	2	3
3	0	3	0	1	2	0	2	3	0	3	3	3	1	1	2	3	3	2	0	0	2	1	3	2	2	1	3	2	1	1	1	2	3	1	3	1	3	2	2	2	2	3	3	1	1	3	3	2	2
1	1	1	3	2	1	1	1	2	3	1	3	3	0	2	2	0	0	1	1	3	1	3	0	0	0	3	0	1	2	1	2	0	1	3	1	0	1	3	1	0	3	2	0	2	1	0	1	0	3
3	0	2	2	0	0	1	2	1	0	2	3	2	3	1	0	0	2	2	0	0	3	0	1	0	1	3	2	2	1	3	3	2	2	3	3	3	0	3	0	0	3	0	2	3	1	3	2	0	3
2	0	0	1	0	3	3	1	2	2	1	1	0	2	2	2	0	0	3	1	0	1	1	2	0	0	0	1	0	2	2	2	2	1	3	1	2	0	1	2	2	2	0	2	0	2	0	2	3	1
2	1	2	3	1	0	0	2	2	3	3	3	0	3	3	1	2	1	0	1	1	0	1	1	3	0	2	0	1	0	3	3	0	0	1	0	1	3	2	0	1	2	0	0	3	3	1	3	0	2
0	2	3	1	2	1	2	1	2	0	0	3	2	1	3	0	2	3	1	3	2	1	0	2	0	2	1	1	0	2	1	1	1	1	0	2	2	0	1	3	1	3	1	3	1	2	3	3	3	1
0	1	3	0	1	1	3	1	0	1	3	1	1	0	0	0	1	2	3	0	3	0	0	3	3	3	2	0	0	1	1	2	3	2	3	0	0	1	1	1	1	1	2	0	1	3	0	2	1	2
3	0	2	1	0	0	2	1	2	1	3	0	0	2	0	1	2	0	1	3	1	0	0	2	0	0	1	3	1	2	1	1	1	3	2	0	3	1	1	0	0	2	2	2	0	0	1	0	2	1
0	0	1	2	1	3	1	2	3	0	1	3	1	2	1	0	1	0	3	2	2	3	1	2	1	0	1	2	0	2	2	0	3	1	1	1	3	1	0	0	3	3	1	3	2	2	1	0	0	2
1	1	1	0	0	0	0	1	0	3	2	1	2	0	1	1	2	2	1	1	1	1	3	1	1	0	0	2	3	2	2	3	3	2	2	2	3	0	3	1	1	1	3	3	3	1	1	1	2	0
1	0	3	3	3	3	0	2	0	3	2	1	1	1	2	2	2	2	1	2	1	0	1	0	0	0	3	0	3	3	2	1	1	0	2	2	2	0	0	0	1	3	3	1	0	2	1	1	1	3
0	2	0	2	1	0	2	2	1	2	1	3	0	0	3	2	0	2	1	2	0	1	3	2	0	3	1	2	1	2	2	0	0	3	2	0	2	0	2	0	2	1	3	3	1	1	0	0	1	2
1	2	0	3	1	2	2	0	0	1	3	1	2	2	0	2	0	2	1	0	1	0	0	0	0	3	0	2	3	2	3	3	3	0	1	0	0	2	2	0	3	0	1	3	1	0	3	1	2	2
2	2	3	0	3	2	2	2	3	1	3	2	0	3	1	2	3	0	1	2	0	2	1	2	1	2	0	0	3	1	1	1	3	2	2	3	3	0	3	1	0	0	1	1	3	3	0	1	2	2
2	3	3	3	3	0	1	3	1	0	0	2	1	3	0	0	3	2	3	1	3	1	3	2	2	3	2	0	2	2	3	3	0	2	2	3	3	0	3	2	2	3	1	2	2	3	0	3	3	1
1	3	3	2	3	0	2	3	0	3	3	2	3	1	2	1	3	2	3	1	2	3	2	3	2	3	1	1	0	0	2	0	0	0	0	1	2	1	3	1	2	1	1	3	0	3	1	0	0	3
2	2	3	3	1	3	2	2	1	3	2	1	0	0	3	2	0	1	0	0	0	1	1	2	0	3	2	0	0	0	1	2	0	2	0	1	0	2	3	1	3	0	1	1	2	3	2	0	0	3
0	3	1	3	2	2	1	2	2	1	0	2	1	2	1	1	0	0	3	3	1	1	2	2	3	1	2	0	2	3	0	2	3	2	1	0	0	1	2	2	2	0	1	3	1	1	3	1	3	3
0	1	0	1	2	1	3	1	1	2	2	1	2	3	1	3	2	1	3	0	2	0	3	0	0	3	0	1	0	1	1	2	1	3	1	2	0	3	1	2	3	2	1	3	1	0	0	1	0	2
2	3	2	3	0	0	1	1	2	1	1	2	0	2	1	1	1	3	2	3	2	2	2	0	0	2	0	2	2	0	1	3	2	2	3	1	1	3	3	2	0	3	0	2	0	0	1	1	1	0
2	0	1	2	1	3	3	1	3	3	3	3	2	3	2	1	2	2	2	3	3	0	3	3	2	0	3	3	3	1	2	2	1	1	0	0	0	0	0	2	1	3	1	1	0	3	2	3	1	3
0	3	1	0	3	1	3	1	3	0	0	2	2	2	0	0	2	0	2	1	0	0	3	3	2	0	1	0	1	1	3	0	0	1	1	1	2	0	1	1	2	1	0	3	0	3	3	1	0	3
0	1	1	3	1	2	0	0	2	2	2	2	0	3	1	0	1	3	2	2	3	1	0	1	0	3	2	2	1	3	1	3	0	1	1	1	1	0	2	2	1	2	1	1	2	2	1	1	3	3
0	0	1	1	0	0	0	1	2	0	0	3	3	1	0	1	0	2	3	0	0	3	1	2	1	3	1	3	3	0	3	0	3	3	0	1	3	3	3	1	1	2	1	1	0	0	2	1	1	0
2	2	0	3	2	0	1	3	0	3	2	0	1	3	1	2	1	2	3	1	1	0	2	1	1	3	1	0	0	1	3	2	3	0	2	2	0	3	2	0	3	1	3	2	0	2	3	3	3	1
2	2	1	1	1	3	3	1	1	3	2	2	2	1	0	3	1	2	1	3	2	3	3	0	1	0	3	0	0	0	3	1	0	2	3	1	2	2	3	2	2	1	1	1	3	1	0	0	3	1
3	2	0	1	1	1	3	3	0	2	3	0	1	1	2	1	3	2	2	3	1	0	1	0	3	2	3	2	2	2	3	1	3	1	2	3	1	2	1	0	0	1	3	1	3	0	3	3	3	0
1	0	1	1	0	2	0	2	3	3	2	3	1	1	1	3	1	3	0	2	2	0	1	0	2	1	2	3	0	0	2	1	2	2	0	1	3	1	0	3	2	3	3	2	3	0	3	3	3	0
2	0	3	2	0	0	0	1	1	3	3	1	2	2	2	0	3	3	3	1	0	2	3	0	3	2	3	3	2	1	2	2	0	1	2	1	1	1	1	2	0	2	1	1	1	3	1	1	2	2
0	3	3	3	0	1	3	3	2	3	0	3	3	1	0	3	1	3	0	0	0	2	2	3	2	1	1	0	1	3	1	1	2	3	3	1	1	3	2	1	1	0	1	1	2	3	2	1	2	2
0	3	0	2	1	1	2	2	0	2	3	3	0	0	3	0	1	0	3	3	0	2	2	1	0	2	1	1	2	3	0	0	0	0	3	3	2	1	1	1	2	1	2	2	2	2	2	1	2	2
3	3	2	2	2	3	0	3	3	1	3	0	0	1	1	3	2	2	0	0	3	3	0	3	0	1	2	0	0	3	3	2	1	3	1	3	0	2	1	3	2	3	0	0	3	0	3	1	2	2
0	3	1	3	3	3	0	3	1	0	0	1	1	0	0	3	1	0	3	0	3	2	0	1	3	0	3	3	1	3	0	0	1	2	2	2	1	2	3	3	2	2	3	2	0	2	2	0	2	2
3	3	2	3	2	3	0	0	1	2	0	3	0	3	0	3	3	0	0	0	3	2	3	1	3	2	2	2	1	2	1	3	1	0	3	0	2	2	2	0	0	0	0	3	1	2	1	0	2	1
2	3	0	0	0	0	2	3	2	0	1	3	2	1	2	2	0	3	0	2	2	2	2	3	1	0	1	1	3	0	0	2	0	0	2	0	1	3	2	1	2	0	2	3	0	0	3	3	1	3
3	3	1	3	1	0	3	1	3	3	3	3	2	1	0	3	0	1	0	2	2	3	3	3	2	1	0	1	1	0	0	2	3	1	1	1	1	0	2	1	3	2	1	0	0	1	3	3	0	0
1	2	0	3	3	1	2	0	2	0	0	2	0	1	2	3	2	1	0	1	3	0	0	1	0	3	2	2	0	2	0	0	2	3	1	0	1	0	0	0	0	1	1	1	0	3	1	2	0	2
1	1	0	0	3	3	3	3	0	1	0	2	3	0	3	2	1	2	2	0	0	1	1	3	0	3	0	1	1	1	2	2	1	2	0	1	3	1	3	2	2	1	3	1	1	1	0	0	0	3
0	0	3	3	3	2	0	0	2	3	3	2	0	0	1	1	1	2	2	3	3	1	0	2	3	1	1	3	1	3	2	0	1	3	1	1	0	1	2	1	3	3	3	0	0	2	0	1	1	2
0	2	1	2	3	0	1	3	3	2	1	2	1	3	3	0	1	0	2	2	1	3	1	2	2	3	1	1	0	0	0	1	2	3	1	3	0	3	3	2	3	0	1	0	1	1	3	3	1	1
0	2	2	1	1	1	3	2	1	3	1	3	2	2	1	0	3	1	1	2	1	3	0	2	1	2	0	3	1	2	0	2	0	2	1	3	1	1	1	1	2	0	2	1	0	0	0	3	2	3
0	0	1	1	3	0	3	3	1	3	3	0	2	2	3	0	2	0	1	2	3	0	0	0	1	2	2	0	3	2	3	3	0	1	1	0	0	2	1	0	2	3	3	0	1	1	3	2	1	0
2	3	3	2	1	2	3	2	1	3	3	2	1	3	2	3	3	0	2	2	2	3	1	3	3	3	1	2	3	2	2	1	3	2	1	3	0	2	1	0	3	1	3	0	2	2	2	2	0	1
3	1	0	2	3	3	3	3	1	0	0	3	1	2	2	2	0	3	3	0	3	2	1	2	0	2	1	1	2	0	3	3	0	0	1	2	3	2	1	3	3	0	2	1	1	1	1	1	1	1
3	1	1	1	0	1	1	3	2	2	1	0	0	3	0	1	1	0	3	3	0	1	2	0	2	1	3	3	2	2	3	3	0	3	0	3	3	2	0	2	0	3	3	3	3	1	2	0	0	0
3	3	3	3	1	2	2	0	2	1	1	1	3	0	2	0	1	1	1	0	2	2	3	1	0	3	2	1	2	2	0	0	2	1	2	1	1	3	1	3	3	0	2	1	2	0	0	0	3	2
1	1	0	2	0	2	2	3	3	1	0	3	3	3	1	1	1	3	2	0	1	2	1	0	1	0	2	2	3	2	1	2	0	0	3	2	0	3	3	1	0	1	3	0	1	2	2	0	1	2
3	1	2	3	3	3	1	2	0	0	2	2	2	2	2	1	1	1	0	0	0	0	2	0	2	0	2	3	0	2	2	2	2	2	0	0	1	3	0	2	1	3	2	0	1	0	2	1	1	0
3	1	3	3	3	1	3	2	0	1	0	1	2	2	2	0	1	0	2	0	0	3	3	1	1	1	3	1	1	1	3	2	2	2	2	2	2	0	3	0	3	0	0	1	1	1	2	0	1	1
3	3	1	3	2	1	0	2	2	3	3	0	0	0	1	0	0	3	1	3	1	1	2	3	2	2	2	3	1	1	1	2	1	0	3	2	2	2	3	0	1	2	0	2	1	0	2	1	0	0
0	3	0	3	1	3	2	0	2	3	1	3	1	3	2	0	1	2	1	0	1	0	1	3	3	3	0	3	3	3	1	3	0	2	1	2	2	0	3	3	1	3	0	0	3	1	0	3	2	1
3	2	0	0	3	2	0	0	0	2	2	0	2	1	1	3	3	2	2	2	0	1	1	0	0	0	2	2	3	1	3	1	2	3	1	2	0	2	3	2	3	1	2	2	3	1	0	3	3	0
1	0	2	2	0	3	0	0	2	0	2	0	1	2	2	2	0	0	2	3	3	2	2	3	0	0	0	1	2	3	1	2	1	2	2	0	3	0	3	0	0	2	3	2	2	0	0	3	0	2
3	1	3	0	3	1	0	2	1	0	0	2	0	1	0	0	0	2	1	3	1	1	2	2	2	3	3	0	2	2	3	2	0	2	3	2	3	2	0	1	2	0	2	2	2	1	2	3	0	2
0	2	1	2	3	2	1	0	0	3	2	3	2	3	2	2	0	3	2	1	3	0	1	3	2	1	3	2	3	1	0	2	3	3	0	0	3	0	1	1	0	0	0	3	2	3	3	2	1	0
0	2	3	2	0	1	1	2	2	1	3	1	0	3	2	0	0	0	0	0	2	1	3	0	0	3	2	1	3	0	1	1	2	2	2	3	1	0	2	0	0	1	0	3	3	3	3	1	2	2
1	2	0	0	3	0	1	1	3	3	3	1	0	3	2	0	0	0	2	0	1	1	1	1	1	3	0	2	2	0	2	0	2	1	2	3	3	1	3	3	1	0	0	2	3	3	0	2	1	1
[truncated: 50 more columns]

## Sheet: MCS=3
0	2	0	2	0	2	0	2	1	2	3	3	2	3	3	0	0	2	0	2	2	0	0	2	2	0	0	2	0	0	0	2	2	0	0	2	0	2	2	0	0	2	0	3	2	2	0	0	0	2
0	2	2	0	0	2	2	0	2	0	2	0	0	2	0	3	2	0	0	2	1	2	0	1	0	2	0	0	0	0	0	0	0	2	0	0	0	0	2	0	0	2	0	2	0	2	0	2	0	0
0	2	0	2	0	0	2	3	1	2	0	0	2	0	0	3	3	2	2	2	3	0	3	3	2	0	2	0	0	2	0	2	0	0	2	2	2	0	0	3	0	2	0	2	0	2	0	0	0	2
0	0	0	2	0	0	2	3	3	3	2	0	0	2	0	0	3	0	0	0	0	2	0	3	0	0	2	0	0	3	3	1	2	2	3	0	0	0	1	3	2	0	0	2	2	0	0	2	2	1
2	0	3	3	0	2	0	2	2	1	2	0	0	2	0	0	0	0	0	2	0	2	0	2	1	2	0	0	2	0	2	2	0	2	3	2	0	2	3	2	2	0	2	2	0	0	2	0	0	0
0	2	3	3	2	0	0	2	0	2	0	0	2	0	0	2	0	2	0	0	0	2	0	0	2	0	2	3	2	0	0	0	0	0	3	0	2	0	0	0	2	3	1	2	2	3	0	0	2	3
0	0	3	0	0	0	0	0	0	0	0	0	0	3	2	1	3	1	2	2	2	1	0	3	3	2	0	0	2	0	2	0	0	2	3	0	2	2	3	2	3	3	2	0	2	3	3	0	0	2
0	0	2	0	3	0	3	2	0	2	2	2	0	2	0	2	2	3	3	3	1	3	2	0	3	0	0	3	2	0	0	0	0	2	2	0	2	0	2	3	1	1	3	0	3	3	0	0	2	0
0	0	0	3	3	3	3	1	0	2	0	0	2	0	0	0	0	2	3	3	3	2	0	2	1	2	3	2	0	2	0	2	2	3	0	2	0	0	0	1	2	3	3	2	1	3	0	0	0	0
2	2	0	2	3	3	3	2	0	0	0	2	0	2	3	2	0	2	3	1	2	2	0	0	2	3	1	3	2	3	3	2	2	2	0	0	2	2	3	0	0	0	2	0	2	2	0	2	2	2
0	2	0	0	0	3	0	2	2	2	0	3	2	3	2	0	2	0	3	2	0	0	0	0	2	1	2	0	0	3	2	0	0	0	0	0	2	1	0	0	0	0	0	2	3	3	2	2	1	2
0	2	0	2	2	2	0	0	2	3	3	3	3	3	0	0	0	0	2	2	0	2	0	2	0	2	0	0	0	0	0	2	0	2	0	0	0	2	2	0	2	0	2	2	1	0	0	0	0	2
2	2	0	0	0	0	2	0	3	3	3	3	1	3	3	0	2	0	0	0	2	0	2	0	2	2	0	0	2	2	2	1	2	2	0	2	0	0	2	2	0	0	0	0	2	0	2	0	0	0
1	2	0	2	2	2	0	0	3	3	3	3	3	3	0	3	1	0	0	0	2	0	0	0	0	0	2	3	3	3	0	3	2	0	2	0	2	0	0	0	2	0	0	0	3	2	3	1	1	3
1	2	0	0	2	0	2	3	3	2	2	1	3	0	3	1	3	2	0	2	0	0	0	0	0	2	0	2	3	0	0	0	3	2	3	0	0	2	0	0	2	0	2	2	3	3	3	2	3	2
3	1	2	0	0	0	0	0	2	0	0	2	1	3	0	2	3	3	0	0	0	2	2	0	2	3	0	0	2	1	2	3	3	3	3	3	2	3	3	0	2	0	0	0	0	0	0	0	0	0
2	2	0	2	2	0	0	0	2	0	2	0	2	3	3	0	1	3	2	0	0	2	0	0	0	0	3	2	3	0	0	2	2	3	1	0	2	1	3	0	0	0	2	2	0	0	0	2	3	3
0	2	0	2	0	2	3	2	0	2	0	0	2	2	2	0	3	2	0	0	2	2	1	2	0	0	2	0	3	3	0	2	0	0	2	0	0	2	2	0	2	0	2	2	0	0	2	3	3	3
0	0	2	0	2	0	2	3	2	0	0	0	3	0	0	0	3	2	0	0	2	0	2	0	0	2	3	3	2	3	2	0	0	0	0	0	0	2	0	0	2	2	0	0	2	0	2	0	0	2
0	2	0	2	0	0	0	0	0	2	2	3	3	3	0	0	2	2	0	2	2	0	0	0	0	2	3	0	0	2	1	2	0	2	0	0	2	3	2	2	0	0	0	0	0	0	0	2	0	2
2	3	0	2	0	0	0	2	0	2	0	0	3	3	0	2	0	0	2	0	2	0	2	0	2	0	2	2	0	2	0	0	0	0	0	0	0	2	0	3	2	2	0	2	0	0	2	0	2	1
2	1	0	0	2	0	0	2	0	2	0	0	0	3	0	0	2	2	0	2	0	2	1	2	0	0	0	2	2	3	3	3	2	2	0	0	0	2	3	3	1	2	0	0	0	2	0	0	2	2
0	2	3	0	0	2	0	0	2	0	2	2	3	0	0	2	0	0	2	3	0	3	3	1	2	3	2	2	0	2	1	2	0	0	2	0	2	2	2	1	2	0	0	2	0	3	2	2	3	3
2	1	2	2	2	0	0	2	0	0	0	0	2	3	2	0	0	0	3	3	3	3	3	2	0	2	0	2	0	0	2	0	0	0	0	2	0	0	0	2	2	0	0	0	3	3	0	3	3	3
0	2	0	0	0	0	0	2	0	0	2	2	2	3	3	2	2	0	0	3	0	2	0	0	2	3	0	2	0	2	3	0	2	2	2	2	0	0	0	0	0	0	2	3	3	2	0	2	3	0
2	0	2	0	2	2	3	3	0	2	0	2	0	2	2	1	3	2	0	2	0	0	0	0	3	3	1	1	2	0	0	2	3	3	1	3	2	0	0	2	0	0	0	3	2	0	0	2	0	0
2	0	2	2	0	0	2	2	0	0	2	3	0	2	0	2	1	1	2	2	0	0	2	0	2	0	0	3	0	0	0	0	0	3	3	3	0	0	0	0	2	2	1	3	0	0	2	2	0	0
0	0	0	2	0	0	0	0	3	2	1	2	0	2	0	0	2	3	3	2	0	2	0	0	2	0	2	3	3	0	0	0	0	2	3	3	0	2	2	0	0	3	1	3	2	0	0	0	0	2
0	0	0	2	0	2	0	2	3	3	3	3	2	0	0	2	2	2	0	0	2	0	0	2	0	0	2	1	0	3	3	2	0	3	3	3	0	0	0	2	3	3	3	3	2	0	0	0	2	0
2	0	2	2	0	0	2	0	2	1	0	2	0	2	3	0	0	0	2	0	0	0	0	0	0	0	2	2	2	2	3	3	2	2	3	0	0	0	0	0	2	0	3	3	0	0	2	2	0	2
0	0	0	0	0	2	3	0	0	2	0	2	0	0	2	0	0	2	0	0	0	2	2	0	0	0	0	0	0	0	1	3	2	0	2	0	0	0	0	0	0	0	2	1	3	2	2	1	2	2
2	3	0	2	2	0	0	0	2	2	0	3	0	0	3	0	2	0	0	2	2	0	0	0	2	3	2	0	2	3	3	3	2	0	0	0	0	2	0	0	0	2	1	3	2	0	2	2	0	0
3	1	3	1	3	2	0	2	3	3	3	3	3	0	2	1	2	0	0	3	2	0	2	2	1	3	2	0	0	0	3	0	0	2	3	2	0	2	2	2	0	2	1	3	1	2	3	1	2	0
3	3	1	3	1	0	0	0	3	1	3	3	0	2	1	3	3	0	2	3	2	0	0	2	0	1	2	0	2	2	0	0	0	0	0	2	0	0	2	0	2	1	3	3	3	3	3	2	3	3
0	3	3	3	0	3	2	0	2	0	3	2	2	3	2	1	3	0	0	0	0	0	2	3	3	3	2	0	3	3	2	0	0	0	0	2	0	2	0	0	0	2	3	3	3	0	0	0	0	3
2	3	2	2	0	2	3	0	0	0	0	0	0	0	0	2	3	2	2	3	2	0	0	3	3	2	0	0	2	1	3	2	2	2	2	3	3	0	2	2	0	2	3	3	1	2	0	0	0	2
2	0	0	2	0	2	2	0	2	0	0	0	0	2	2	0	0	0	0	2	0	2	3	0	3	3	2	2	0	2	3	2	0	2	0	3	0	3	2	2	0	0	3	3	2	0	0	0	0	0
0	0	2	2	0	0	0	2	0	0	0	2	2	0	0	0	0	0	2	0	2	3	2	0	0	3	2	0	2	1	3	0	0	0	2	0	0	2	0	0	0	0	2	1	3	3	2	0	0	0
2	0	0	0	0	0	0	2	2	0	2	0	2	2	0	2	2	2	0	2	3	1	2	2	0	0	0	0	3	1	2	0	0	2	0	0	2	0	2	0	2	2	3	3	0	3	2	2	0	0
0	2	2	0	0	0	0	2	2	0	0	2	0	2	0	2	0	0	0	3	1	2	0	0	0	0	0	3	3	2	3	2	2	2	0	2	0	0	0	0	0	0	1	2	0	2	0	0	0	0
2	3	3	0	2	0	0	0	0	2	2	2	2	0	0	0	2	0	2	3	2	0	2	2	3	3	3	3	2	0	0	2	0	0	0	0	0	0	2	2	3	3	2	0	0	0	2	0	2	3
2	1	0	0	0	2	0	2	2	0	0	0	3	2	2	0	0	2	0	2	2	0	0	0	2	0	3	2	0	2	0	0	0	0	0	2	0	2	0	0	2	1	3	2	2	2	0	2	0	0
3	3	0	0	2	3	0	0	2	0	2	3	1	2	3	0	2	0	0	0	0	0	3	0	0	0	0	2	0	2	0	0	0	2	3	2	0	2	0	0	0	3	3	0	0	0	0	0	2	3
3	0	2	0	0	2	0	2	3	0	3	3	2	0	1	3	2	2	2	0	0	2	1	2	2	2	0	3	2	0	0	0	2	3	1	3	0	3	2	2	2	3	3	2	0	0	2	2	2	3
0	0	0	3	2	0	0	0	3	2	1	3	3	1	2	2	0	0	0	0	2	0	2	0	0	0	2	0	0	2	0	2	0	0	3	0	0	0	2	0	0	2	2	0	2	0	0	0	0	2
2	0	2	2	0	0	0	2	0	0	2	3	2	3	0	0	0	2	2	0	0	2	0	0	0	0	2	2	2	1	3	3	2	2	3	2	2	0	2	0	0	2	0	2	3	0	2	2	0	2
2	0	0	0	0	2	2	0	3	2	0	0	0	2	3	2	0	0	2	0	0	0	0	2	0	0	0	0	0	2	3	3	2	0	2	0	2	0	0	2	2	2	0	2	1	2	0	2	2	0
2	0	2	2	0	0	0	3	3	3	2	3	0	3	2	0	2	0	0	0	0	0	0	0	2	0	2	0	0	0	2	2	0	0	0	0	0	2	2	0	0	2	0	0	2	3	0	3	1	2
0	2	3	0	2	0	2	0	3	0	0	3	2	0	2	0	2	2	0	2	2	0	0	2	0	2	0	0	0	2	0	0	0	0	0	2	2	0	0	2	0	2	0	2	0	3	2	3	3	0
0	0	2	0	0	0	2	0	0	0	2	0	0	0	0	0	0	2	2	1	2	0	0	3	2	3	2	0	0	0	0	2	3	2	2	0	0	0	0	0	0	0	2	0	0	2	0	2	0	2
2	0	2	0	0	0	2	0	2	0	2	0	0	2	0	0	2	0	0	3	0	0	0	2	0	0	0	2	0	2	0	0	0	3	2	0	2	0	0	0	0	2	2	2	0	0	0	0	2	0
0	0	0	2	0	2	0	2	2	0	0	2	0	2	0	0	0	0	2	3	2	2	0	2	0	0	0	2	0	2	3	0	3	0	1	0	2	0	0	0	2	3	1	3	2	2	0	0	0	2
0	0	0	0	0	0	0	0	0	2	2	0	2	0	0	0	2	2	0	0	0	0	2	0	0	0	0	2	2	3	3	3	2	2	3	3	2	0	2	0	0	1	3	3	2	0	0	0	2	0
0	0	2	2	2	2	0	2	0	2	3	0	0	0	3	3	2	2	1	2	0	0	0	0	0	0	2	0	2	3	3	0	0	0	2	2	2	0	0	0	0	2	3	0	0	2	0	0	0	2
0	2	0	2	0	0	2	2	0	2	1	2	0	0	2	2	0	2	0	2	0	0	2	2	0	2	0	2	1	3	3	0	0	2	2	0	2	0	2	0	2	0	2	2	0	0	0	0	0	3
0	2	0	2	0	2	2	0	0	0	3	0	2	2	0	2	0	2	0	0	0	0	0	0	0	2	0	2	3	3	3	3	2	0	0	0	0	2	2	0	2	0	0	3	0	0	2	0	2	3
3	3	2	1	3	2	2	2	2	0	2	2	0	2	0	2	2	0	0	2	0	2	0	2	0	2	0	0	3	1	1	1	3	2	3	2	2	1	3	0	0	0	0	0	3	2	0	0	2	3
3	3	3	3	2	0	0	2	0	0	0	2	0	2	0	0	2	2	2	0	2	1	3	3	3	3	2	0	2	2	3	3	0	2	3	3	3	0	3	3	2	2	0	3	3	3	0	2	3	1
1	3	3	3	3	0	2	3	0	2	3	2	2	0	2	0	2	3	2	0	2	2	3	3	3	3	0	0	0	0	2	0	0	0	0	0	2	0	2	1	2	0	0	3	0	2	0	0	0	3
2	3	3	3	1	3	3	3	1	3	2	0	0	0	2	2	0	0	0	0	0	0	1	3	1	3	2	0	0	0	0	2	0	2	0	0	0	2	3	1	2	0	0	0	3	2	2	0	0	3
0	2	0	2	3	3	1	3	3	0	0	2	0	2	0	0	0	0	2	2	0	0	2	2	2	1	2	0	2	2	0	2	2	3	0	0	0	0	2	3	2	0	0	2	0	0	2	0	2	3
0	0	0	0	2	0	2	0	1	2	2	0	2	3	1	2	2	0	3	1	2	0	2	0	0	2	0	0	0	0	0	2	1	3	0	2	0	2	1	3	3	2	0	2	0	0	0	0	0	2
2	3	2	2	0	0	0	0	3	0	0	2	0	2	1	1	1	3	3	3	3	2	2	0	0	2	0	2	2	0	0	3	3	2	2	0	0	2	2	3	1	2	0	2	0	0	0	0	0	0
2	0	0	2	0	2	3	0	3	2	3	3	2	3	3	0	3	2	3	3	3	1	3	2	2	0	2	2	2	0	2	2	0	0	0	0	0	0	0	2	0	2	0	0	0	2	2	3	0	2
0	2	0	0	2	0	2	0	2	0	1	3	2	3	0	0	2	0	3	0	0	0	3	3	2	0	0	0	0	0	2	0	0	0	0	0	2	0	0	0	2	0	0	2	0	2	3	0	0	2
0	0	0	2	0	2	0	0	2	2	2	2	0	2	0	0	0	2	3	3	2	0	0	0	0	2	3	2	0	3	1	2	0	0	0	0	0	0	2	2	1	2	0	0	2	2	1	1	2	2
0	0	0	0	0	0	0	0	2	0	0	2	2	0	0	0	0	2	3	0	0	2	0	2	0	3	0	2	2	0	2	0	2	2	0	0	2	3	3	0	0	3	0	0	0	0	2	0	0	0
2	2	0	2	2	0	0	2	0	2	2	0	0	2	0	2	0	3	3	0	0	0	2	0	0	2	0	0	0	0	2	2	2	0	2	2	1	3	2	0	2	1	3	2	0	2	3	3	2	0
3	2	0	0	0	2	3	1	0	3	3	2	2	0	0	2	0	3	1	3	2	2	2	0	0	0	2	0	0	0	3	0	0	2	3	1	3	3	3	2	2	0	0	0	2	0	0	1	2	0
3	2	0	0	0	0	2	2	0	2	3	0	0	0	2	1	3	3	3	3	0	0	0	0	2	2	3	3	2	2	3	1	2	0	2	3	1	3	0	0	0	0	2	0	2	0	2	3	2	0
0	0	0	0	0	2	0	2	2	3	3	3	0	0	0	2	1	3	0	2	2	0	0	0	2	1	3	2	0	0	2	1	2	2	0	0	2	0	0	2	2	3	3	2	3	0	3	3	3	0
2	0	2	2	0	0	0	1	1	3	3	1	3	3	2	0	3	3	2	0	0	2	3	0	3	2	2	2	2	0	2	2	0	0	2	0	1	0	0	2	0	2	0	0	0	3	1	1	3	3
0	2	3	2	0	0	3	3	2	3	1	3	3	0	0	2	0	2	0	0	0	2	3	3	2	0	0	0	0	2	0	0	2	2	3	1	1	3	2	0	0	0	0	0	3	3	3	1	3	3
0	2	1	2	0	0	3	2	0	2	3	3	0	0	2	0	0	0	2	2	0	3	3	0	0	2	0	0	2	3	0	0	0	0	3	3	2	0	0	0	3	0	2	2	3	3	3	0	2	3
2	3	3	3	3	3	1	3	2	0	2	0	0	0	0	2	2	2	0	0	2	2	0	2	0	0	2	0	0	2	2	2	0	2	1	2	0	2	0	3	3	3	0	0	2	1	2	0	2	2
1	3	1	3	3	3	0	3	0	0	0	0	0	0	0	2	0	0	2	0	2	2	0	0	2	0	3	2	0	2	0	0	0	3	3	2	0	3	3	3	2	2	3	2	0	2	2	0	2	2
3	3	2	3	2	2	0	0	0	2	0	2	0	2	0	2	2	0	0	0	3	3	2	0	3	2	3	2	0	2	0	2	0	0	2	0	2	3	3	0	0	0	0	2	0	2	0	0	2	0
3	2	0	0	0	0	2	3	2	0	0	3	2	0	2	3	1	2	0	2	3	3	3	3	0	0	0	0	2	0	0	2	0	0	2	0	0	2	3	0	2	0	2	2	0	0	2	2	0	2
3	3	0	2	0	0	2	0	3	2	3	3	2	0	0	3	0	0	0	2	3	3	2	3	2	0	0	0	0	0	0	2	2	0	0	0	0	0	2	0	2	2	0	0	0	0	2	2	0	0
0	2	0	2	2	0	2	0	2	0	0	2	0	0	2	3	3	0	0	0	2	0	0	0	0	2	2	2	0	2	0	0	2	2	0	0	0	0	0	0	0	0	0	0	0	2	0	2	0	2
0	0	0	0	3	3	2	2	0	0	0	2	2	0	3	2	1	3	3	0	0	0	0	2	0	2	0	0	0	0	2	2	0	2	0	0	2	0	2	2	2	0	2	0	0	0	0	0	0	2
0	0	2	3	3	2	0	0	2	2	2	2	0	0	0	0	0	3	3	3	2	0	0	2	3	0	0	2	0	2	2	0	0	3	0	0	0	0	3	1	3	3	2	0	0	2	0	0	0	2
0	2	0	2	2	0	0	2	3	3	1	3	0	2	2	0	0	0	3	3	1	2	0	2	2	2	0	0	0	0	0	0	2	3	1	2	0	2	3	2	3	0	0	0	0	0	2	2	0	1
0	2	2	0	0	0	2	3	1	3	1	3	3	3	0	0	2	0	0	3	1	2	0	2	0	2	0	2	0	2	0	2	0	2	0	2	0	0	0	0	2	0	2	0	0	0	0	3	2	3
0	0	0	1	2	0	2	3	1	3	3	1	3	3	3	0	2	0	0	3	3	0	0	0	0	3	2	0	3	3	2	3	0	0	0	0	0	2	0	0	2	2	2	0	0	0	3	3	0	0
2	2	2	3	1	3	3	3	0	2	3	3	0	3	3	3	2	0	3	3	3	3	0	2	2	3	1	2	3	3	3	1	2	2	0	2	0	2	0	0	2	0	2	0	2	2	2	2	0	0
2	0	0	2	2	3	3	2	0	0	0	2	0	2	2	2	0	2	3	1	3	2	0	2	0	2	1	1	3	0	3	3	0	0	0	2	2	3	0	3	2	0	2	0	0	0	0	0	0	0
2	0	0	0	0	0	0	3	3	2	0	0	0	2	0	0	0	0	2	2	0	1	2	0	2	1	3	3	3	3	2	2	0	2	0	2	3	2	0	2	0	2	3	3	2	0	2	0	0	0
3	3	2	2	0	3	3	1	2	0	0	0	2	1	2	0	0	0	0	0	2	3	2	0	0	2	3	1	3	2	0	0	2	0	2	0	0	3	0	3	2	0	2	0	2	0	0	0	2	2
1	0	0	2	0	2	3	3	2	0	0	2	3	3	0	0	0	2	2	0	0	2	0	0	0	0	2	3	3	3	0	2	0	0	2	2	0	2	2	0	0	0	2	0	0	2	2	0	0	2
3	0	2	3	2	3	1	3	0	0	2	3	3	3	2	0	0	0	0	0	0	0	2	0	2	0	2	3	0	3	3	3	2	2	0	0	0	2	0	2	0	2	2	0	0	0	2	0	0	0
2	1	3	3	3	1	2	2	0	0	0	0	2	2	2	0	0	0	2	0	0	2	3	0	0	0	3	0	0	0	3	3	3	2	2	3	2	0	2	0	2	0	0	0	0	0	2	0	0	0
3	3	0	3	3	0	0	2	2	3	2	0	0	0	0	0	0	2	0	2	0	0	3	3	2	3	2	3	0	1	1	3	0	0	3	3	3	2	3	0	0	2	0	2	0	0	2	0	0	0
0	2	0	2	1	3	2	0	2	3	1	2	0	2	2	0	0	2	0	0	0	0	0	2	2	2	0	2	3	3	1	3	0	2	0	3	2	0	2	3	0	2	0	0	2	0	0	2	2	0
2	2	0	0	2	2	0	0	0	2	2	0	2	1	0	2	2	2	3	3	0	0	1	0	0	0	2	3	3	1	3	1	2	3	1	2	0	2	3	3	2	0	2	3	2	0	0	2	2	0
0	0	2	2	0	2	0	0	2	0	2	0	0	2	2	2	0	0	2	3	3	2	3	3	0	0	0	0	3	3	1	3	0	3	2	0	2	0	2	0	0	2	3	3	2	0	0	2	0	2
2	0	2	0	2	0	0	2	0	0	0	2	0	0	0	0	0	2	0	3	0	0	3	3	3	2	2	0	2	3	2	2	0	3	3	2	3	2	0	0	2	0	3	3	3	0	2	2	0	2
0	2	1	2	3	2	0	0	0	2	2	3	3	3	2	2	0	2	2	0	2	0	0	3	2	1	3	2	3	0	0	2	2	3	1	0	3	0	0	0	0	0	0	3	3	3	3	3	0	0
0	2	3	2	0	0	0	2	2	1	3	1	0	2	2	0	0	0	0	0	2	0	2	0	0	2	3	1	3	0	0	0	3	2	3	3	0	0	2	0	0	0	0	2	3	3	2	1	2	2
0	2	0	0	2	0	0	0	3	3	3	0	0	3	2	0	0	0	2	0	0	0	0	0	0	2	0	2	2	0	2	0	2	0	2	3	3	0	3	2	0	0	0	3	3	3	0	2	0	0
[truncated: 50 more columns]

## Sheet: MCS=100
0	2	0	2	0	2	0	2	0	2	3	3	2	3	3	0	0	2	0	2	2	0	0	2	2	0	0	2	0	0	0	2	2	0	0	2	0	2	2	0	0	2	0	3	2	2	0	0	0	2
0	2	2	0	0	2	2	0	2	0	2	0	0	2	0	2	2	0	0	2	0	2	0	0	0	2	0	0	0	0	0	0	0	2	0	0	0	0	2	0	0	2	0	2	0	2	0	2	0	0
0	2	0	2	0	0	2	2	1	2	0	0	2	0	0	3	3	2	2	2	2	0	2	3	2	0	2	0	0	2	0	2	0	0	2	2	2	0	0	2	0	2	0	2	0	2	0	0	0	2
0	0	0	2	0	0	2	3	3	3	2	0	0	2	0	0	3	0	0	0	0	2	0	2	0	0	2	0	0	2	2	0	2	2	3	0	0	0	0	3	2	0	0	2	2	0	0	2	2	0
2	0	2	2	0	2	0	2	2	1	2	0	0	2	0	0	0	0	0	2	0	2	0	2	0	2	0	0	2	0	2	2	0	2	3	2	0	2	3	2	2	0	2	2	0	0	2	0	0	0
0	2	3	3	2	0	0	2	0	2	0	0	2	0	0	2	0	2	0	0	0	2	0	0	2	0	2	2	2	0	0	0	0	0	3	0	2	0	0	0	2	2	0	2	2	2	0	0	2	2
0	0	3	0	0	0	0	0	0	0	0	0	0	2	2	0	2	1	2	2	2	1	0	3	3	2	0	0	2	0	2	0	0	2	3	0	2	2	3	2	3	3	2	0	2	3	3	0	0	2
0	0	2	0	2	0	2	2	0	2	2	2	0	2	0	2	2	3	3	3	1	3	2	0	3	0	0	2	2	0	0	0	0	2	2	0	2	0	2	3	1	1	3	0	3	3	0	0	2	0
0	0	0	2	3	3	2	0	0	2	0	0	2	0	0	0	0	2	3	3	3	2	0	2	0	3	2	2	0	2	0	2	2	3	0	2	0	0	0	0	2	3	3	2	1	2	0	0	0	0
2	2	0	2	3	3	2	2	0	0	0	2	0	2	3	2	0	2	3	1	2	2	0	0	2	3	1	3	2	3	3	2	2	2	0	0	2	2	2	0	0	0	2	0	2	2	0	2	2	2
0	2	0	0	0	2	0	2	2	2	0	3	2	3	2	0	2	0	2	2	0	0	0	0	2	1	2	0	0	3	2	0	0	0	0	0	2	0	0	0	0	0	0	2	3	3	2	2	0	2
0	2	0	2	2	2	0	0	2	3	3	3	3	3	0	0	0	0	2	2	0	2	0	2	0	2	0	0	0	0	0	2	0	2	0	0	0	2	2	0	2	0	2	2	1	0	0	0	0	2
2	2	0	0	0	0	2	0	2	3	3	3	1	3	2	0	2	0	0	0	2	0	2	0	2	2	0	0	2	2	2	0	2	2	0	2	0	0	2	2	0	0	0	0	2	0	2	0	0	0
0	2	0	2	2	2	0	0	3	3	3	3	3	3	1	2	0	0	0	0	2	0	0	0	0	0	2	3	3	2	0	2	2	0	2	0	2	0	0	0	2	0	0	0	3	2	3	0	0	2
0	2	0	0	2	0	2	3	3	2	2	1	2	1	3	1	2	2	0	2	0	0	0	0	0	2	0	2	3	0	0	0	3	2	3	0	0	2	0	0	2	0	2	2	3	2	3	2	2	2
3	1	2	0	0	0	0	0	2	0	0	2	0	2	1	3	3	3	0	0	0	2	2	0	2	3	0	0	2	0	2	3	3	3	3	2	2	3	3	0	2	0	0	0	0	0	0	0	0	0
2	2	0	2	2	0	0	0	2	0	2	0	2	3	3	0	1	3	2	0	0	2	0	0	0	0	3	2	3	0	0	2	2	2	0	0	2	1	2	0	0	0	2	2	0	0	0	2	2	3
0	2	0	2	0	2	3	2	0	2	0	0	2	3	2	0	3	2	0	0	2	2	0	2	0	0	2	0	3	2	0	2	0	0	2	0	0	2	2	0	2	0	2	2	0	0	2	2	3	3
0	0	2	0	2	0	2	3	2	0	0	0	3	0	0	0	3	2	0	0	2	0	2	0	0	2	3	3	3	3	2	0	0	0	0	0	0	2	0	0	2	2	0	0	2	0	2	0	0	2
0	2	0	2	0	0	0	0	0	2	2	3	3	2	0	0	2	2	0	2	2	0	0	0	0	2	3	1	0	2	0	2	0	2	0	0	2	3	3	2	0	0	0	0	0	0	0	2	0	2
2	2	0	2	0	0	0	2	0	2	0	0	3	2	0	2	0	0	2	0	2	0	2	0	2	0	2	2	0	2	0	0	0	0	0	0	0	3	1	3	2	2	0	2	0	0	2	0	2	0
2	0	0	0	2	0	0	2	0	2	0	0	0	2	0	0	2	2	0	2	0	2	1	2	0	0	0	2	2	3	3	3	2	2	0	0	0	2	3	3	1	2	0	0	0	2	0	0	2	2
0	2	2	0	0	2	0	0	2	0	2	2	3	0	0	2	0	0	2	3	0	3	3	1	2	3	2	2	0	2	0	2	0	0	2	0	2	2	2	1	2	0	0	2	0	3	2	2	3	3
2	0	2	2	2	0	0	2	0	0	0	0	2	3	2	0	0	0	2	3	3	3	2	2	0	2	0	2	0	0	2	0	0	0	0	2	0	0	0	2	2	0	0	0	3	3	0	3	3	2
0	2	0	0	0	0	0	2	0	0	2	2	2	3	3	2	2	0	0	2	0	2	0	0	2	2	0	2	0	2	2	0	2	2	2	2	0	0	0	0	0	0	2	3	3	2	0	2	2	0
2	0	2	0	2	2	3	3	0	2	0	2	0	2	2	1	3	2	0	2	0	0	0	0	3	3	0	0	2	0	0	2	3	3	1	3	2	0	0	2	0	0	0	2	2	0	0	2	0	0
2	0	2	2	0	0	2	2	0	0	2	3	0	2	0	2	1	1	2	2	0	0	2	0	2	0	0	2	0	0	0	0	0	3	3	3	0	0	0	0	2	2	0	2	0	0	2	2	0	0
0	0	0	2	0	0	0	0	3	2	0	2	0	2	0	0	2	3	3	2	0	2	0	0	2	0	2	3	2	0	0	0	0	2	3	2	0	2	2	0	0	2	0	3	2	0	0	0	0	2
0	0	0	2	0	2	0	2	3	3	3	3	2	0	0	2	2	2	0	0	2	0	0	2	0	0	2	0	0	2	3	2	0	2	3	2	0	0	0	2	2	3	3	3	2	0	0	0	2	0
2	0	2	2	0	0	2	0	2	0	0	2	0	2	2	0	0	0	2	0	0	0	0	0	0	0	2	2	2	2	3	3	3	2	3	0	0	0	0	0	2	0	3	3	0	0	2	2	0	2
0	0	0	0	0	2	2	0	0	2	0	2	0	0	2	0	0	2	0	0	0	2	2	0	0	0	0	0	0	0	0	3	2	0	2	0	0	0	0	0	0	0	2	1	3	2	2	0	2	2
2	2	0	2	2	0	0	0	2	3	0	3	0	0	2	0	2	0	0	2	2	0	0	0	2	3	2	0	2	2	3	3	2	0	0	0	0	2	0	0	0	2	1	3	2	0	2	2	0	0
2	1	2	1	3	2	0	2	3	3	3	3	2	0	2	0	2	0	0	3	2	0	2	2	0	2	2	0	0	0	2	0	0	2	2	2	0	2	2	2	0	2	1	3	1	2	3	1	2	0
2	3	1	3	0	0	0	0	3	0	3	2	0	2	0	2	2	0	2	3	2	0	0	2	0	0	2	0	2	2	0	0	0	0	0	2	0	0	2	0	2	1	3	3	3	2	3	2	3	3
0	2	3	3	0	2	2	0	2	0	2	2	2	2	2	1	3	0	0	0	0	0	2	3	3	2	2	0	3	3	2	0	0	0	0	3	0	2	0	0	0	2	3	3	2	0	0	0	0	3
2	3	2	2	0	2	3	0	0	0	0	0	0	0	0	2	3	2	2	3	2	0	0	3	3	2	0	0	2	1	3	2	2	2	2	3	2	0	2	2	0	2	3	3	1	2	0	0	0	2
2	0	0	2	0	2	2	0	2	0	0	0	0	2	2	0	0	0	0	2	0	2	3	0	3	3	2	2	0	2	3	2	0	2	0	2	0	2	2	2	0	0	2	3	2	0	0	0	0	0
0	0	2	2	0	0	0	2	0	0	0	2	2	0	0	0	0	0	2	0	2	3	3	0	0	3	2	0	2	1	3	0	0	0	2	0	0	2	0	0	0	0	2	1	3	2	2	0	0	0
2	0	0	0	0	0	0	2	2	0	2	0	2	2	0	2	2	2	0	2	3	1	2	2	0	0	0	0	3	1	2	0	0	2	0	0	2	0	2	0	2	2	2	3	0	3	2	2	0	0
0	2	2	0	0	0	0	2	2	0	0	2	0	2	0	2	0	0	0	3	1	2	0	0	0	0	0	3	3	2	3	2	2	2	0	2	0	0	0	0	0	0	0	2	0	2	0	0	0	0
2	3	3	0	2	0	0	0	0	2	2	2	2	0	0	0	2	0	2	3	2	0	2	2	3	2	3	3	2	0	0	2	0	0	0	0	0	0	2	2	3	2	2	0	0	0	2	0	2	2
2	1	0	0	0	2	0	2	2	0	0	0	3	2	2	0	0	2	0	2	2	0	0	0	2	0	2	2	0	2	0	0	0	0	0	2	0	2	0	0	2	1	3	2	2	2	0	2	0	0
3	3	0	0	2	3	0	0	2	0	2	3	1	2	3	0	2	0	0	0	0	0	2	0	0	0	0	2	0	2	0	0	0	2	3	2	0	2	0	0	0	3	3	0	0	0	0	0	2	3
3	0	2	0	0	2	0	2	3	0	3	3	2	0	0	3	2	2	2	0	0	2	0	2	2	2	0	2	2	0	0	0	2	3	1	2	0	2	2	2	2	3	3	2	0	0	2	2	2	3
0	0	0	2	2	0	0	0	2	2	1	3	3	0	2	2	0	0	0	0	2	0	2	0	0	0	2	0	0	2	0	2	0	0	3	0	0	0	2	0	0	2	2	0	2	0	0	0	0	2
2	0	2	2	0	0	0	2	0	0	2	3	2	3	0	0	0	2	2	0	0	2	0	0	0	0	2	2	2	0	2	3	2	2	3	2	2	0	2	0	0	2	0	2	2	0	2	2	0	2
2	0	0	0	0	2	2	0	2	2	0	0	0	2	3	2	0	0	2	0	0	0	0	2	0	0	0	0	0	2	3	3	2	0	2	0	2	0	0	2	2	2	0	2	0	2	0	2	2	0
2	0	2	2	0	0	0	2	3	3	2	2	0	2	2	0	2	0	0	0	0	0	0	0	2	0	2	0	0	0	2	2	0	0	0	0	0	2	2	0	0	2	0	0	2	3	0	3	1	2
0	2	3	0	2	0	2	0	2	0	0	2	2	0	2	0	2	2	0	2	2	0	0	2	0	2	0	0	0	2	0	0	0	0	0	2	2	0	0	2	0	2	0	2	0	2	2	3	2	0
0	0	2	0	0	0	2	0	0	0	2	0	0	0	0	0	0	2	2	0	2	0	0	3	2	3	2	0	0	0	0	2	2	2	2	0	0	0	0	0	0	0	2	0	0	2	0	2	0	2
2	0	2	0	0	0	2	0	2	0	2	0	0	2	0	0	2	0	0	2	0	0	0	2	0	0	0	2	0	2	0	0	0	2	2	0	2	0	0	0	0	2	2	2	0	0	0	0	2	0
0	0	0	2	0	2	0	2	2	0	0	2	0	2	0	0	0	0	2	3	2	2	0	2	0	0	0	2	0	2	2	0	2	0	0	0	2	0	0	0	2	3	1	3	2	2	0	0	0	2
0	0	0	0	0	0	0	0	0	2	2	0	2	0	0	0	2	2	0	0	0	0	2	0	0	0	0	2	2	3	3	2	2	2	3	3	2	0	2	0	0	0	3	3	2	0	0	0	2	0
0	0	2	2	2	2	0	2	0	2	3	0	0	0	3	3	2	2	0	2	0	0	0	0	0	0	2	0	2	3	3	0	0	0	2	2	2	0	0	0	0	2	3	0	0	2	0	0	0	2
0	2	0	2	0	0	2	2	0	2	1	2	0	0	2	2	0	2	0	2	0	0	2	2	0	2	0	2	1	3	3	0	0	2	2	0	2	0	2	0	2	0	2	2	0	0	0	0	0	2
0	2	0	2	0	2	2	0	0	0	2	0	2	2	0	2	0	2	0	0	0	0	0	0	0	2	0	2	3	3	3	3	2	0	0	0	0	2	2	0	2	0	0	2	0	0	2	0	2	3
3	3	2	1	2	2	2	2	2	0	2	2	0	2	0	2	2	0	0	2	0	2	0	2	0	2	0	0	2	1	1	1	3	2	3	2	2	1	3	0	0	0	0	0	2	2	0	0	2	3
3	3	3	3	2	0	0	2	0	0	1	2	0	2	0	0	2	2	2	0	2	0	2	3	3	3	2	0	2	2	3	3	0	2	3	3	3	0	3	3	2	2	0	2	2	3	0	2	3	1
1	3	3	3	3	0	2	3	0	3	3	2	2	0	2	0	2	3	2	0	2	2	3	3	3	3	0	0	0	0	2	0	0	0	0	0	2	0	2	1	2	0	0	2	0	2	0	0	0	3
2	3	3	3	1	3	3	2	0	2	2	0	0	0	2	2	0	0	0	0	0	0	0	3	1	3	2	0	0	0	0	2	0	2	0	0	0	2	3	1	2	0	0	0	2	2	2	0	0	2
0	2	0	2	3	3	1	2	2	0	0	2	0	2	0	0	0	0	2	2	0	0	2	2	2	1	2	0	2	2	0	2	2	3	0	0	0	0	2	3	2	0	0	2	0	0	2	0	2	2
0	0	0	0	2	0	2	0	0	2	2	0	2	3	0	2	2	0	2	1	2	0	2	0	0	2	0	0	0	0	0	2	1	2	0	2	0	2	1	3	3	2	0	2	0	0	0	0	0	2
2	2	2	2	0	0	0	0	2	0	0	2	0	2	0	0	0	2	3	3	3	2	2	0	0	2	0	2	2	0	0	3	3	2	2	0	0	2	2	3	0	2	0	2	0	0	0	0	0	0
2	0	0	2	0	2	2	0	3	2	3	3	2	3	3	0	2	2	3	3	3	1	3	2	2	0	2	2	2	0	2	2	0	0	0	0	0	0	0	2	0	2	0	0	0	2	2	2	0	2
0	2	0	0	2	0	2	0	2	0	0	3	2	3	0	0	2	0	2	0	0	0	3	3	2	0	0	0	0	0	2	0	0	0	0	0	2	0	0	0	2	0	0	2	0	2	2	0	0	2
0	0	0	2	0	2	0	0	2	2	2	2	0	2	0	0	0	2	3	3	2	0	0	0	0	2	2	2	0	2	0	2	0	0	0	0	0	0	2	2	0	2	0	0	2	2	0	0	2	2
0	0	0	0	0	0	0	0	2	0	0	2	2	0	0	0	0	2	3	0	0	2	0	2	0	2	0	2	2	0	2	0	2	2	0	0	2	3	3	0	0	2	0	0	0	0	2	0	0	0
2	2	0	2	2	0	0	2	0	2	2	0	0	2	0	2	0	2	3	0	0	0	2	0	0	2	0	0	0	0	2	2	2	0	2	2	1	3	2	0	2	0	2	2	0	2	2	2	2	0
3	2	0	0	0	2	3	1	0	3	3	2	2	0	0	2	0	3	1	3	2	2	2	0	0	0	2	0	0	0	3	0	0	2	3	1	3	3	3	2	2	0	0	0	2	0	0	0	2	0
3	2	0	0	0	0	2	2	0	2	3	0	0	0	2	0	2	3	2	2	0	0	0	0	2	2	3	3	2	2	3	1	2	0	2	2	1	2	0	0	0	0	2	0	2	0	2	2	2	0
0	0	0	0	0	2	0	2	2	3	3	2	0	0	0	2	0	3	0	2	2	0	0	0	3	1	3	2	0	0	2	1	2	2	0	0	2	0	0	2	2	3	3	2	3	0	3	3	3	0
2	0	2	2	0	0	0	1	1	3	3	1	2	2	2	0	2	3	2	0	0	2	3	1	3	2	2	2	2	0	2	2	0	0	2	0	0	0	0	2	0	2	0	0	0	3	1	1	3	3
0	2	3	3	0	0	3	3	2	3	1	3	2	0	0	2	0	2	0	0	0	2	3	3	2	0	0	0	0	2	0	0	2	2	3	0	0	2	2	0	0	0	0	0	3	3	3	0	3	3
0	2	1	2	0	0	3	2	0	2	3	3	0	0	2	0	0	0	2	2	0	2	2	0	0	2	0	0	2	3	0	0	0	0	2	3	2	0	0	0	3	0	2	2	3	3	2	0	2	3
2	3	3	3	2	3	1	3	2	0	2	0	0	0	0	2	2	2	0	0	2	2	0	2	0	0	2	0	0	2	2	2	0	2	1	2	0	2	0	3	3	2	0	0	2	1	2	0	3	3
1	3	1	3	3	3	0	3	0	0	0	0	0	0	0	2	0	0	2	0	2	2	0	0	2	0	2	2	0	2	0	0	0	3	3	2	0	3	3	3	2	2	2	2	0	2	2	0	2	2
3	3	2	3	2	2	0	0	0	2	0	2	0	2	0	2	2	0	0	0	3	3	2	0	3	2	3	2	0	2	0	2	0	0	2	0	2	3	3	0	0	0	0	2	0	2	0	0	2	0
3	2	0	0	0	0	2	3	2	0	0	3	2	0	2	3	1	2	0	2	3	3	3	3	0	0	0	0	2	0	0	2	0	0	2	0	0	2	3	0	2	0	2	2	0	0	2	2	0	2
3	3	0	2	0	0	2	0	3	2	3	3	2	0	0	3	0	0	0	2	3	3	2	3	2	0	0	0	0	0	0	2	2	0	0	0	0	0	2	0	2	2	0	0	0	0	2	2	0	0
0	2	0	2	2	0	2	0	2	0	0	2	0	0	2	3	3	0	0	0	2	0	0	0	0	2	2	2	0	2	0	0	2	2	0	0	0	0	0	0	0	0	0	0	0	2	0	2	0	2
0	0	0	0	3	2	2	2	0	0	0	2	2	0	2	2	0	2	2	0	0	0	0	2	0	2	0	0	0	0	2	2	0	2	0	0	2	0	2	2	2	0	2	0	0	0	0	0	0	2
0	0	2	3	3	2	0	0	2	2	2	2	0	0	0	0	0	2	3	3	2	0	0	2	2	0	0	2	0	2	2	0	0	3	0	0	0	0	3	1	3	2	2	0	0	2	0	0	0	2
0	2	0	2	2	0	0	2	3	3	1	3	0	2	2	0	0	0	3	3	1	2	0	2	2	2	0	0	0	0	0	0	2	3	0	2	0	2	3	2	3	0	0	0	0	0	2	2	0	0
0	2	2	0	0	0	2	3	1	3	1	3	3	3	0	0	2	0	0	3	1	2	0	2	0	2	0	2	0	2	0	2	0	2	0	2	0	0	0	0	2	0	2	0	0	0	0	2	2	2
0	0	0	0	2	0	2	3	0	3	3	1	3	3	3	0	2	0	0	3	2	0	0	0	0	3	2	0	2	3	2	3	0	0	0	0	0	2	0	0	2	2	2	0	0	0	2	3	0	0
2	2	2	3	1	2	3	3	0	2	2	3	0	3	3	3	2	0	3	3	3	2	0	2	2	3	1	2	3	3	3	1	2	2	0	2	0	2	0	0	2	0	2	0	2	2	2	3	0	0
2	0	0	2	2	2	3	3	0	0	0	2	0	2	2	2	0	2	3	1	2	2	0	2	0	2	1	1	3	1	3	2	0	0	0	2	2	3	0	2	2	0	2	0	0	0	0	0	0	0
2	0	0	0	0	0	0	3	3	2	0	0	0	2	0	0	0	0	2	2	0	1	2	0	2	1	3	3	3	3	2	2	0	2	0	2	3	2	0	2	0	2	3	3	2	0	2	0	0	0
3	3	2	2	0	2	3	1	2	0	0	0	2	0	2	0	0	0	0	0	3	3	2	0	0	2	3	1	3	2	0	0	2	0	2	0	0	2	0	2	2	0	2	0	2	0	0	0	2	2
1	0	0	2	0	2	3	3	2	0	0	3	3	2	0	0	0	2	2	0	0	2	0	0	0	0	2	3	3	3	0	2	0	0	2	2	0	2	2	0	0	0	2	0	0	2	2	0	0	2
2	0	2	3	2	3	1	2	0	0	2	2	3	3	2	0	0	0	0	0	0	0	2	0	2	0	2	3	0	2	3	3	2	2	0	0	0	2	0	2	0	2	2	0	0	0	2	0	0	0
2	0	2	3	3	1	2	2	0	0	0	0	2	3	2	0	0	0	2	0	0	2	3	0	0	0	3	0	0	0	2	3	3	2	2	3	2	0	2	0	2	0	0	0	0	0	2	0	0	0
2	2	0	2	3	0	0	2	2	3	2	0	0	0	0	0	0	2	0	2	0	0	2	3	2	3	2	3	0	0	0	2	0	0	2	3	3	2	3	0	0	2	0	2	0	0	2	0	0	0
0	2	0	2	1	3	2	0	2	3	1	2	0	2	2	0	0	2	0	0	0	0	0	2	2	2	0	2	3	2	0	2	0	2	1	3	2	0	2	2	0	2	0	0	2	0	0	2	2	0
2	2	0	0	2	2	0	0	0	2	2	0	2	0	0	2	2	2	3	3	0	0	0	0	0	0	2	3	3	1	2	1	2	3	1	2	0	2	3	3	2	0	2	2	2	0	0	2	2	0
0	0	2	2	0	2	0	0	2	0	2	0	0	2	2	2	0	0	2	3	3	2	3	3	0	0	0	0	3	3	1	3	1	3	2	0	2	0	2	0	0	2	3	3	2	0	0	2	0	2
2	0	2	0	2	0	0	2	0	0	0	2	0	0	0	0	0	2	0	2	0	0	2	3	3	2	2	0	2	3	2	3	1	3	3	2	3	2	0	0	2	0	3	3	3	0	3	2	0	2
0	2	1	2	3	2	0	0	0	2	2	3	3	3	2	2	0	2	2	0	2	0	0	2	2	1	3	2	3	0	0	2	3	3	1	0	3	0	0	0	0	0	0	3	3	3	3	2	0	0
0	2	3	2	1	0	0	2	2	1	3	1	0	2	2	0	0	0	0	0	2	0	2	0	0	2	3	1	3	0	0	0	3	2	3	3	0	0	2	0	0	0	0	2	3	3	2	0	2	2
0	2	0	0	2	0	0	0	2	3	3	0	0	3	2	0	0	0	2	0	0	0	0	0	0	2	0	2	2	0	2	0	2	0	2	3	3	0	3	2	0	0	0	3	3	2	0	2	0	0
[truncated: 50 more columns]

## Sheet: MCS=500
0	2	0	2	0	2	0	2	0	2	3	3	2	3	3	0	0	2	0	2	2	0	0	2	2	0	0	2	0	0	0	2	2	0	0	2	0	2	2	0	0	2	0	3	2	2	0	0	0	2
0	2	2	0	0	2	2	0	2	0	2	0	0	2	0	2	2	0	0	2	0	2	0	0	0	2	0	0	0	0	0	0	0	2	0	0	0	0	2	0	0	2	0	2	0	2	0	2	0	0
0	2	0	2	0	0	2	2	1	2	0	0	2	0	0	3	3	2	2	2	2	0	2	3	2	0	2	0	0	2	0	2	0	0	2	2	2	0	0	2	0	2	0	2	0	2	0	0	0	2
0	0	0	2	0	0	2	3	3	3	2	0	0	2	0	0	3	0	0	0	0	2	0	2	0	0	2	0	0	2	2	0	2	2	3	0	0	0	0	3	2	0	0	2	2	0	0	2	2	0
2	0	2	2	0	2	0	2	2	1	2	0	0	2	0	0	0	0	0	2	0	2	0	2	0	2	0	0	2	0	2	2	0	2	3	2	0	2	3	2	2	0	2	2	0	0	2	0	0	0
0	2	3	3	2	0	0	2	0	2	0	0	2	0	0	2	0	2	0	0	0	2	0	0	2	0	2	2	2	0	0	0	0	0	3	0	2	0	0	0	2	2	0	2	2	2	0	0	2	2
0	0	3	0	0	0	0	0	0	0	0	0	0	2	2	0	2	1	2	2	2	1	0	3	3	2	0	0	2	0	2	0	0	2	3	0	2	2	3	2	3	3	2	0	2	3	3	0	0	2
0	0	2	0	2	0	2	2	0	2	2	2	0	2	0	2	2	3	3	3	1	3	2	0	3	0	0	2	2	0	0	0	0	2	2	0	2	0	2	3	1	1	3	0	3	3	0	0	2	0
0	0	0	2	3	3	2	0	0	2	0	0	2	0	0	0	0	2	3	3	3	2	0	2	0	3	2	2	0	2	0	2	2	3	0	2	0	0	0	0	2	3	3	2	1	2	0	0	0	0
2	2	0	2	3	3	2	2	0	0	0	2	0	2	3	2	0	2	3	1	2	2	0	0	2	3	1	3	2	3	3	2	2	2	0	0	2	2	2	0	0	0	2	0	2	2	0	2	2	2
0	2	0	0	0	2	0	2	2	2	0	3	2	3	2	0	2	0	2	2	0	0	0	0	2	1	2	0	0	3	2	0	0	0	0	0	2	0	0	0	0	0	0	2	3	3	2	2	0	2
0	2	0	2	2	2	0	0	2	3	3	3	3	3	0	0	0	0	2	2	0	2	0	2	0	2	0	0	0	0	0	2	0	2	0	0	0	2	2	0	2	0	2	2	1	0	0	0	0	2
2	2	0	0	0	0	2	0	2	3	3	3	1	3	2	0	2	0	0	0	2	0	2	0	2	2	0	0	2	2	2	0	2	2	0	2	0	0	2	2	0	0	0	0	2	0	2	0	0	0
0	2	0	2	2	2	0	0	3	3	3	3	3	3	1	2	0	0	0	0	2	0	0	0	0	0	2	3	3	2	0	2	2	0	2	0	2	0	0	0	2	0	0	0	3	2	3	0	0	2
0	2	0	0	2	0	2	3	3	2	2	1	2	1	3	1	2	2	0	2	0	0	0	0	0	2	0	2	3	0	0	0	3	2	3	0	0	2	0	0	2	0	2	2	3	2	3	2	2	2
3	1	2	0	0	0	0	0	2	0	0	2	0	2	1	3	3	3	0	0	0	2	2	0	2	3	0	0	2	0	2	3	3	3	3	2	2	3	3	0	2	0	0	0	0	0	0	0	0	0
2	2	0	2	2	0	0	0	2	0	2	0	2	3	3	0	1	3	2	0	0	2	0	0	0	0	3	2	3	0	0	2	2	2	0	0	2	1	2	0	0	0	2	2	0	0	0	2	2	3
0	2	0	2	0	2	3	2	0	2	0	0	2	3	2	0	3	2	0	0	2	2	0	2	0	0	2	0	3	2	0	2	0	0	2	0	0	2	2	0	2	0	2	2	0	0	2	2	3	3
0	0	2	0	2	0	2	3	2	0	0	0	3	0	0	0	3	2	0	0	2	0	2	0	0	2	3	3	3	3	2	0	0	0	0	0	0	2	0	0	2	2	0	0	2	0	2	0	0	2
0	2	0	2	0	0	0	0	0	2	2	3	3	2	0	0	2	2	0	2	2	0	0	0	0	2	3	1	0	2	0	2	0	2	0	0	2	3	3	2	0	0	0	0	0	0	0	2	0	2
2	2	0	2	0	0	0	2	0	2	0	0	3	2	0	2	0	0	2	0	2	0	2	0	2	0	2	2	0	2	0	0	0	0	0	0	0	3	1	3	2	2	0	2	0	0	2	0	2	0
2	0	0	0	2	0	0	2	0	2	0	0	0	2	0	0	2	2	0	2	0	2	1	2	0	0	0	2	2	3	3	3	2	2	0	0	0	2	3	3	1	2	0	0	0	2	0	0	2	2
0	2	2	0	0	2	0	0	2	0	2	2	3	0	0	2	0	0	2	3	0	3	3	1	2	3	2	2	0	2	0	2	0	0	2	0	2	2	2	1	2	0	0	2	0	3	2	2	3	3
2	0	2	2	2	0	0	2	0	0	0	0	2	3	2	0	0	0	2	3	3	3	2	2	0	2	0	2	0	0	2	0	0	0	0	2	0	0	0	2	2	0	0	0	3	3	0	3	3	2
0	2	0	0	0	0	0	2	0	0	2	2	2	3	3	2	2	0	0	2	0	2	0	0	2	2	0	2	0	2	2	0	2	2	2	2	0	0	0	0	0	0	2	3	3	2	0	2	2	0
2	0	2	0	2	2	3	3	0	2	0	2	0	2	2	1	3	2	0	2	0	0	0	0	3	3	0	0	2	0	0	2	3	3	1	3	2	0	0	2	0	0	0	2	2	0	0	2	0	0
2	0	2	2	0	0	2	2	0	0	2	3	0	2	0	2	1	1	2	2	0	0	2	0	2	0	0	2	0	0	0	0	0	3	3	3	0	0	0	0	2	2	0	2	0	0	2	2	0	0
0	0	0	2	0	0	0	0	3	2	0	2	0	2	0	0	2	3	3	2	0	2	0	0	2	0	2	3	2	0	0	0	0	2	3	2	0	2	2	0	0	2	0	3	2	0	0	0	0	2
0	0	0	2	0	2	0	2	3	3	3	3	2	0	0	2	2	2	0	0	2	0	0	2	0	0	2	0	0	2	3	2	0	2	3	2	0	0	0	2	2	3	3	3	2	0	0	0	2	0
2	0	2	2	0	0	2	0	2	0	0	2	0	2	2	0	0	0	2	0	0	0	0	0	0	0	2	2	2	2	3	3	3	2	3	0	0	0	0	0	2	0	3	3	0	0	2	2	0	2
0	0	0	0	0	2	2	0	0	2	0	2	0	0	2	0	0	2	0	0	0	2	2	0	0	0	0	0	0	0	0	3	2	0	2	0	0	0	0	0	0	0	2	1	3	2	2	0	2	2
2	2	0	2	2	0	0	0	2	3	0	3	0	0	2	0	2	0	0	2	2	0	0	0	2	3	2	0	2	2	3	3	2	0	0	0	0	2	0	0	0	2	1	3	2	0	2	2	0	0
2	1	2	1	3	2	0	2	3	3	3	3	2	0	2	0	2	0	0	3	2	0	2	2	0	2	2	0	0	0	2	0	0	2	2	2	0	2	2	2	0	2	1	3	1	2	3	1	2	0
2	3	1	3	0	0	0	0	3	0	3	2	0	2	0	2	2	0	2	3	2	0	0	2	0	0	2	0	2	2	0	0	0	0	0	2	0	0	2	0	2	1	3	3	3	2	3	2	3	3
0	2	3	3	0	2	2	0	2	0	2	2	2	2	2	1	3	0	0	0	0	0	2	3	3	2	2	0	3	3	2	0	0	0	0	3	0	2	0	0	0	2	3	3	2	0	0	0	0	3
2	3	2	2	0	2	3	0	0	0	0	0	0	0	0	2	3	2	2	3	2	0	0	3	3	2	0	0	2	1	3	2	2	2	2	3	2	0	2	2	0	2	3	3	1	2	0	0	0	2
2	0	0	2	0	2	2	0	2	0	0	0	0	2	2	0	0	0	0	2	0	2	3	0	3	3	2	2	0	2	3	2	0	2	0	2	0	2	2	2	0	0	2	3	2	0	0	0	0	0
0	0	2	2	0	0	0	2	0	0	0	2	2	0	0	0	0	0	2	0	2	3	3	0	0	3	2	0	2	1	3	0	0	0	2	0	0	2	0	0	0	0	2	1	3	2	2	0	0	0
2	0	0	0	0	0	0	2	2	0	2	0	2	2	0	2	2	2	0	2	3	1	2	2	0	0	0	0	3	1	2	0	0	2	0	0	2	0	2	0	2	2	2	3	0	3	2	2	0	0
0	2	2	0	0	0	0	2	2	0	0	2	0	2	0	2	0	0	0	3	1	2	0	0	0	0	0	3	3	2	3	2	2	2	0	2	0	0	0	0	0	0	0	2	0	2	0	0	0	0
2	3	3	0	2	0	0	0	0	2	2	2	2	0	0	0	2	0	2	3	2	0	2	2	3	2	3	3	2	0	0	2	0	0	0	0	0	0	2	2	3	2	2	0	0	0	2	0	2	2
2	1	0	0	0	2	0	2	2	0	0	0	3	2	2	0	0	2	0	2	2	0	0	0	2	0	2	2	0	2	0	0	0	0	0	2	0	2	0	0	2	1	3	2	2	2	0	2	0	0
3	3	0	0	2	3	0	0	2	0	2	3	1	2	3	0	2	0	0	0	0	0	2	0	0	0	0	2	0	2	0	0	0	2	3	2	0	2	0	0	0	3	3	0	0	0	0	0	2	3
3	0	2	0	0	2	0	2	3	0	3	3	2	0	0	3	2	2	2	0	0	2	0	2	2	2	0	2	2	0	0	0	2	3	1	2	0	2	2	2	2	3	3	2	0	0	2	2	2	3
0	0	0	2	2	0	0	0	2	2	1	3	3	0	2	2	0	0	0	0	2	0	2	0	0	0	2	0	0	2	0	2	0	0	3	0	0	0	2	0	0	2	2	0	2	0	0	0	0	2
2	0	2	2	0	0	0	2	0	0	2	3	2	3	0	0	0	2	2	0	0	2	0	0	0	0	2	2	2	0	2	3	2	2	3	2	2	0	2	0	0	2	0	2	2	0	2	2	0	2
2	0	0	0	0	2	2	0	2	2	0	0	0	2	3	2	0	0	2	0	0	0	0	2	0	0	0	0	0	2	3	3	2	0	2	0	2	0	0	2	2	2	0	2	0	2	0	2	2	0
2	0	2	2	0	0	0	2	3	3	2	2	0	2	2	0	2	0	0	0	0	0	0	0	2	0	2	0	0	0	2	2	0	0	0	0	0	2	2	0	0	2	0	0	2	3	0	3	1	2
0	2	3	0	2	0	2	0	2	0	0	2	2	0	2	0	2	2	0	2	2	0	0	2	0	2	0	0	0	2	0	0	0	0	0	2	2	0	0	2	0	2	0	2	0	2	2	3	2	0
0	0	2	0	0	0	2	0	0	0	2	0	0	0	0	0	0	2	2	0	2	0	0	3	2	3	2	0	0	0	0	2	2	2	2	0	0	0	0	0	0	0	2	0	0	2	0	2	0	2
2	0	2	0	0	0	2	0	2	0	2	0	0	2	0	0	2	0	0	2	0	0	0	2	0	0	0	2	0	2	0	0	0	2	2	0	2	0	0	0	0	2	2	2	0	0	0	0	2	0
0	0	0	2	0	2	0	2	2	0	0	2	0	2	0	0	0	0	2	3	2	2	0	2	0	0	0	2	0	2	2	0	2	0	0	0	2	0	0	0	2	3	1	3	2	2	0	0	0	2
0	0	0	0	0	0	0	0	0	2	2	0	2	0	0	0	2	2	0	0	0	0	2	0	0	0	0	2	2	3	3	2	2	2	3	3	2	0	2	0	0	0	3	3	2	0	0	0	2	0
0	0	2	2	2	2	0	2	0	2	3	0	0	0	3	3	2	2	0	2	0	0	0	0	0	0	2	0	2	3	3	0	0	0	2	2	2	0	0	0	0	2	3	0	0	2	0	0	0	2
0	2	0	2	0	0	2	2	0	2	1	2	0	0	2	2	0	2	0	2	0	0	2	2	0	2	0	2	1	3	3	0	0	2	2	0	2	0	2	0	2	0	2	2	0	0	0	0	0	2
0	2	0	2	0	2	2	0	0	0	2	0	2	2	0	2	0	2	0	0	0	0	0	0	0	2	0	2	3	3	3	3	2	0	0	0	0	2	2	0	2	0	0	2	0	0	2	0	2	3
3	3	2	1	2	2	2	2	2	0	2	2	0	2	0	2	2	0	0	2	0	2	0	2	0	2	0	0	2	1	1	1	3	2	3	2	2	1	3	0	0	0	0	0	2	2	0	0	2	3
3	3	3	3	2	0	0	2	0	0	1	2	0	2	0	0	2	2	2	0	2	0	2	3	3	3	2	0	2	2	3	3	0	2	3	3	3	0	3	3	2	2	0	2	2	3	0	2	3	1
1	3	3	3	3	0	2	3	0	3	3	2	2	0	2	0	2	3	2	0	2	2	3	3	3	3	0	0	0	0	2	0	0	0	0	0	2	0	2	1	2	0	0	2	0	2	0	0	0	3
2	3	3	3	1	3	3	2	0	2	2	0	0	0	2	2	0	0	0	0	0	0	0	3	1	3	2	0	0	0	0	2	0	2	0	0	0	2	3	1	2	0	0	0	2	2	2	0	0	2
0	2	0	2	3	3	1	2	2	0	0	2	0	2	0	0	0	0	2	2	0	0	2	2	2	1	2	0	2	2	0	2	2	3	0	0	0	0	2	3	2	0	0	2	0	0	2	0	2	2
0	0	0	0	2	0	2	0	0	2	2	0	2	3	0	2	2	0	2	1	2	0	2	0	0	2	0	0	0	0	0	2	1	2	0	2	0	2	1	3	3	2	0	2	0	0	0	0	0	2
2	2	2	2	0	0	0	0	2	0	0	2	0	2	0	0	0	2	3	3	3	2	2	0	0	2	0	2	2	0	0	3	3	2	2	0	0	2	2	3	0	2	0	2	0	0	0	0	0	0
2	0	0	2	0	2	2	0	3	2	3	3	2	3	3	0	2	2	3	3	3	1	3	2	2	0	2	2	2	0	2	2	0	0	0	0	0	0	0	2	0	2	0	0	0	2	2	2	0	2
0	2	0	0	2	0	2	0	2	0	0	3	2	3	0	0	2	0	2	0	0	0	3	3	2	0	0	0	0	0	2	0	0	0	0	0	2	0	0	0	2	0	0	2	0	2	2	0	0	2
0	0	0	2	0	2	0	0	2	2	2	2	0	2	0	0	0	2	3	3	2	0	0	0	0	2	2	2	0	2	0	2	0	0	0	0	0	0	2	2	0	2	0	0	2	2	0	0	2	2
0	0	0	0	0	0	0	0	2	0	0	2	2	0	0	0	0	2	3	0	0	2	0	2	0	2	0	2	2	0	2	0	2	2	0	0	2	3	3	0	0	2	0	0	0	0	2	0	0	0
2	2	0	2	2	0	0	2	0	2	2	0	0	2	0	2	0	2	3	0	0	0	2	0	0	2	0	0	0	0	2	2	2	0	2	2	1	3	2	0	2	0	2	2	0	2	2	2	2	0
3	2	0	0	0	2	3	1	0	3	3	2	2	0	0	2	0	3	1	3	2	2	2	0	0	0	2	0	0	0	3	0	0	2	3	1	3	3	3	2	2	0	0	0	2	0	0	0	2	0
3	2	0	0	0	0	2	2	0	2	3	0	0	0	2	0	2	3	2	2	0	0	0	0	2	2	3	3	2	2	3	1	2	0	2	2	1	2	0	0	0	0	2	0	2	0	2	2	2	0
0	0	0	0	0	2	0	2	2	3	3	2	0	0	0	2	0	3	0	2	2	0	0	0	3	1	3	2	0	0	2	1	2	2	0	0	2	0	0	2	2	3	3	2	3	0	3	3	3	0
2	0	2	2	0	0	0	1	1	3	3	1	2	2	2	0	2	3	2	0	0	2	3	1	3	2	2	2	2	0	2	2	0	0	2	0	0	0	0	2	0	2	0	0	0	3	1	1	3	3
0	2	3	3	0	0	3	3	2	3	1	3	2	0	0	2	0	2	0	0	0	2	3	3	2	0	0	0	0	2	0	0	2	2	3	0	0	2	2	0	0	0	0	0	3	3	3	0	3	3
0	2	1	2	0	0	3	2	0	2	3	3	0	0	2	0	0	0	2	2	0	2	2	0	0	2	0	0	2	3	0	0	0	0	2	3	2	0	0	0	3	0	2	2	3	3	2	0	2	3
2	3	3	3	2	3	1	3	2	0	2	0	0	0	0	2	2	2	0	0	2	2	0	2	0	0	2	0	0	2	2	2	0	2	1	2	0	2	0	3	3	2	0	0	2	1	2	0	3	3
1	3	1	3	3	3	0	3	0	0	0	0	0	0	0	2	0	0	2	0	2	2	0	0	2	0	2	2	0	2	0	0	0	3	3	2	0	3	3	3	2	2	2	2	0	2	2	0	2	2
3	3	2	3	2	2	0	0	0	2	0	2	0	2	0	2	2	0	0	0	3	3	2	0	3	2	3	2	0	2	0	2	0	0	2	0	2	3	3	0	0	0	0	2	0	2	0	0	2	0
3	2	0	0	0	0	2	3	2	0	0	3	2	0	2	3	1	2	0	2	3	3	3	3	0	0	0	0	2	0	0	2	0	0	2	0	0	2	3	0	2	0	2	2	0	0	2	2	0	2
3	3	0	2	0	0	2	0	3	2	3	3	2	0	0	3	0	0	0	2	3	3	2	3	2	0	0	0	0	0	0	2	2	0	0	0	0	0	2	0	2	2	0	0	0	0	2	2	0	0
0	2	0	2	2	0	2	0	2	0	0	2	0	0	2	3	3	0	0	0	2	0	0	0	0	2	2	2	0	2	0	0	2	2	0	0	0	0	0	0	0	0	0	0	0	2	0	2	0	2
0	0	0	0	3	2	2	2	0	0	0	2	2	0	2	2	0	2	2	0	0	0	0	2	0	2	0	0	0	0	2	2	0	2	0	0	2	0	2	2	2	0	2	0	0	0	0	0	0	2
0	0	2	3	3	2	0	0	2	2	2	2	0	0	0	0	0	2	3	3	2	0	0	2	2	0	0	2	0	2	2	0	0	3	0	0	0	0	3	1	3	2	2	0	0	2	0	0	0	2
0	2	0	2	2	0	0	2	3	3	1	3	0	2	2	0	0	0	3	3	1	2	0	2	2	2	0	0	0	0	0	0	2	3	0	2	0	2	3	2	3	0	0	0	0	0	2	2	0	0
0	2	2	0	0	0	2	3	1	3	1	3	3	3	0	0	2	0	0	3	1	2	0	2	0	2	0	2	0	2	0	2	0	2	0	2	0	0	0	0	2	0	2	0	0	0	0	2	2	2
0	0	0	0	2	0	2	3	0	3	3	1	3	3	3	0	2	0	0	3	2	0	0	0	0	3	2	0	2	3	2	3	0	0	0	0	0	2	0	0	2	2	2	0	0	0	2	3	0	0
2	2	2	3	1	2	3	3	0	2	2	3	0	3	3	3	2	0	3	3	3	2	0	2	2	3	1	2	3	3	3	1	2	2	0	2	0	2	0	0	2	0	2	0	2	2	2	3	0	0
2	0	0	2	2	2	3	3	0	0	0	2	0	2	2	2	0	2	3	1	3	2	0	2	0	2	1	1	3	1	3	2	0	0	0	2	2	3	0	2	2	0	2	0	0	0	0	0	0	0
2	0	0	0	0	0	0	3	3	2	0	0	0	2	0	0	0	0	2	2	0	0	2	0	2	1	3	3	3	3	2	2	0	2	0	2	3	2	0	2	0	2	3	3	2	0	2	0	0	0
3	3	2	2	0	2	3	1	2	0	0	0	2	0	2	0	0	0	0	0	2	3	2	0	0	2	3	1	3	2	0	0	2	0	2	0	0	2	0	2	2	0	2	0	2	0	0	0	2	2
1	0	0	2	0	2	3	3	2	0	0	3	3	2	0	0	0	2	2	0	0	2	0	0	0	0	2	3	3	3	0	2	0	0	2	2	0	2	2	0	0	0	2	0	0	2	2	0	0	2
2	0	2	3	2	3	1	2	0	0	2	2	3	3	2	0	0	0	0	0	0	0	2	0	2	0	2	3	0	2	3	3	2	2	0	0	0	2	0	2	0	2	2	0	0	0	2	0	0	0
2	0	2	3	3	1	2	2	0	0	0	0	2	3	2	0	0	0	2	0	0	2	3	0	0	0	3	0	0	0	2	3	3	2	2	3	2	0	2	0	2	0	0	0	0	0	2	0	0	0
2	2	0	2	3	0	0	2	2	3	2	0	0	0	0	0	0	2	0	2	0	0	2	3	2	3	2	3	0	0	0	2	0	0	2	3	3	2	3	0	0	2	0	2	0	0	2	0	0	0
0	2	0	2	1	3	2	0	2	3	1	2	0	2	2	0	0	2	0	0	0	0	0	2	2	2	0	2	3	2	0	2	0	2	1	3	2	0	2	2	0	2	0	0	2	0	0	2	2	0
2	2	0	0	2	2	0	0	0	2	2	0	2	0	0	2	2	2	3	3	0	0	0	0	0	0	2	3	3	1	2	1	2	3	1	2	0	2	3	3	2	0	2	2	2	0	0	2	2	0
0	0	2	2	0	2	0	0	2	0	2	0	0	2	2	2	0	0	2	3	3	2	3	3	0	0	0	0	3	3	1	3	1	3	2	0	2	0	2	0	0	2	3	3	2	0	0	2	0	2
2	0	2	0	2	0	0	2	0	0	0	2	0	0	0	0	0	2	0	2	0	0	2	3	3	2	2	0	2	3	2	3	1	3	3	2	3	2	0	0	2	0	3	3	3	0	3	2	0	2
0	2	1	2	3	2	0	0	0	2	2	3	3	3	2	2	0	2	2	0	2	0	0	2	2	1	3	2	3	0	0	2	3	3	1	0	3	0	0	0	0	0	0	3	3	3	3	2	0	0
0	2	3	2	1	0	0	2	2	1	3	1	0	2	2	0	0	0	0	0	2	0	2	0	0	2	3	1	3	0	0	0	3	2	3	3	0	0	2	0	0	0	0	2	3	3	2	0	2	2
0	2	0	0	2	0	0	0	2	3	3	0	0	3	2	0	0	0	2	0	0	0	0	0	0	2	0	2	2	0	2	0	2	0	2	3	3	0	3	2	0	0	0	3	3	2	0	2	0	0
[truncated: 50 more columns]
