# Supplementary material for: Impact of Small Groups with Heterogeneous Preference on Behavioral Evolution in Population Evacuation
Source: PLoS One. 2015 Mar 20;10(3):e0121949. doi: 10.1371/journal.pone.0121949 (PMC4367991; doi:10.1371/journal.pone.0121949)
Supplement: S6 Dataset — (XLSX) [file pone.0121949.s006.xlsx]

## Sheet: Sheet1
0.0001	0	0.003	0.0551	0.3016	0.7492
0.001	0	0.003	0.0551	0.3016	0.7492
0.01	0	0.003	0.0551	0.3016	0.7492
0.1	0	0.003	0.0551	0.3016	0.7492
1	0.0159	0.101	0.4806	0.8873	0.988
10	0.0555	0.447	0.838	0.9808	1
100	0.0555	0.447	0.838	0.9808	1
1000	0.0555	0.447	0.838	0.9808	1
10000	0.0555	0.447	0.838	0.9808	1
