# Supplementary material for: Impact of Small Groups with Heterogeneous Preference on Behavioral Evolution in Population Evacuation
Source: PLoS One. 2015 Mar 20;10(3):e0121949. doi: 10.1371/journal.pone.0121949 (PMC4367991; doi:10.1371/journal.pone.0121949)
Supplement: S7 Dataset — (XLSX) [file pone.0121949.s007.xlsx]

## Sheet: Sheet1
0.05	-4	0
0.05	-3.8	0
0.05	-3.6	0
0.05	-3.4	0
0.05	-3.2	0
0.05	-3	0
0.05	-2.8	0
0.05	-2.6	0
0.05	-2.4	0
0.05	-2.2	0
0.05	-2	0
0.05	-1.8	0
0.05	-1.6	0
0.05	-1.4	0
0.05	-1.2	0
0.05	-1	0
0.05	-0.8	0
0.05	-0.6	0
0.05	-0.4	0
0.05	-0.2	0.0036
0.05	0	0.0063
0.05	0.2	0.0088
0.05	0.4	0.0162
0.05	0.6	0.0172
0.05	0.8	0.0195
0.05	1	0.0195
0.05	1.2	0.0195
0.05	1.4	0.0195
0.05	1.6	0.0195
0.05	1.8	0.0195
0.05	2	0.0195
0.05	2.2	0.0195
0.05	2.4	0.0195
0.05	2.6	0.0195
0.05	2.8	0.0195
0.05	3	0.0195
0.05	3.2	0.0195
0.05	3.4	0.0195
0.05	3.6	0.0195
0.05	3.8	0.0195
0.05	4	0.0195
0.08	-4	0
0.08	-3.8	0
0.08	-3.6	0
0.08	-3.4	0
0.08	-3.2	0
0.08	-3	0
0.08	-2.8	0
0.08	-2.6	0
0.08	-2.4	0
0.08	-2.2	0
0.08	-2	0
0.08	-1.8	0
0.08	-1.6	0
0.08	-1.4	0
0.08	-1.2	0
0.08	-1	0
0.08	-0.8	0
0.08	-0.6	0
0.08	-0.4	0
0.08	-0.2	0.001
0.08	0	0.0082
0.08	0.2	0.0158
0.08	0.4	0.0369
0.08	0.6	0.0417
0.08	0.8	0.0468
0.08	1	0.0468
0.08	1.2	0.0468
0.08	1.4	0.0468
0.08	1.6	0.0468
0.08	1.8	0.0468
0.08	2	0.0468
0.08	2.2	0.0468
0.08	2.4	0.0468
0.08	2.6	0.0468
0.08	2.8	0.0468
0.08	3	0.0468
0.08	3.2	0.0468
0.08	3.4	0.0468
0.08	3.6	0.0468
0.08	3.8	0.0468
0.08	4	0.0468
0.11	-4	0
0.11	-3.8	0
0.11	-3.6	0
0.11	-3.4	0
0.11	-3.2	0
0.11	-3	0
0.11	-2.8	0
0.11	-2.6	0
0.11	-2.4	0
0.11	-2.2	0
0.11	-2	0
0.11	-1.8	0
0.11	-1.6	0
0.11	-1.4	0
0.11	-1.2	0
0.11	-1	0
0.11	-0.8	0
0.11	-0.6	0
0.11	-0.4	0
0.11	-0.2	0.0015
0.11	0	0.011
0.11	0.2	0.0338
0.11	0.4	0.0523
0.11	0.6	0.0569
0.11	0.8	0.0683
0.11	1	0.0683
0.11	1.2	0.0683
0.11	1.4	0.0683
0.11	1.6	0.0683
0.11	1.8	0.0683
0.11	2	0.0683
0.11	2.2	0.0683
0.11	2.4	0.0683
0.11	2.6	0.0683
0.11	2.8	0.0683
0.11	3	0.0683
0.11	3.2	0.0683
0.11	3.4	0.0683
0.11	3.6	0.0683
0.11	3.8	0.0683
0.11	4	0.0683
0.14	-4	0
0.14	-3.8	0
0.14	-3.6	0
0.14	-3.4	0
0.14	-3.2	0
0.14	-3	0
0.14	-2.8	0
0.14	-2.6	0
0.14	-2.4	0
0.14	-2.2	0
0.14	-2	0
0.14	-1.8	0
0.14	-1.6	0
0.14	-1.4	0
0.14	-1.2	0
0.14	-1	0
0.14	-0.8	0
0.14	-0.6	0
0.14	-0.4	0
0.14	-0.2	0.0042
0.14	0	0.0153
0.14	0.2	0.0422
0.14	0.4	0.0789
0.14	0.6	0.0947
0.14	0.8	0.1088
0.14	1	0.1088
0.14	1.2	0.1088
0.14	1.4	0.1088
0.14	1.6	0.1088
0.14	1.8	0.1088
0.14	2	0.1088
0.14	2.2	0.1088
0.14	2.4	0.1088
0.14	2.6	0.1088
0.14	2.8	0.1088
0.14	3	0.1088
0.14	3.2	0.1088
0.14	3.4	0.1088
0.14	3.6	0.1088
0.14	3.8	0.1088
0.14	4	0.1088
0.17	-4	0.0003
0.17	-3.8	0.0003
0.17	-3.6	0.0003
0.17	-3.4	0.0003
0.17	-3.2	0.0003
0.17	-3	0.0003
0.17	-2.8	0.0003
0.17	-2.6	0.0003
0.17	-2.4	0.0003
0.17	-2.2	0.0003
0.17	-2	0.0003
0.17	-1.8	0.0003
0.17	-1.6	0.0003
0.17	-1.4	0.0003
0.17	-1.2	0.0003
0.17	-1	0.0003
0.17	-0.8	0.0003
0.17	-0.6	0.0003
0.17	-0.4	0.0006
0.17	-0.2	0.0042
0.17	0	0.0291
0.17	0.2	0.0797
0.17	0.4	0.117
0.17	0.6	0.1398
0.17	0.8	0.17
0.17	1	0.171
0.17	1.2	0.171
0.17	1.4	0.171
0.17	1.6	0.171
0.17	1.8	0.171
0.17	2	0.171
0.17	2.2	0.171
0.17	2.4	0.171
0.17	2.6	0.171
0.17	2.8	0.171
0.17	3	0.171
0.17	3.2	0.171
0.17	3.4	0.171
0.17	3.6	0.171
0.17	3.8	0.171
0.17	4	0.171
0.2	-4	0.0004
0.2	-3.8	0.0004
0.2	-3.6	0.0004
0.2	-3.4	0.0004
0.2	-3.2	0.0004
0.2	-3	0.0004
0.2	-2.8	0.0004
0.2	-2.6	0.0004
0.2	-2.4	0.0004
0.2	-2.2	0.0004
0.2	-2	0.0004
0.2	-1.8	0.0004
0.2	-1.6	0.0004
0.2	-1.4	0.0004
0.2	-1.2	0.0004
0.2	-1	0.0004
0.2	-0.8	0.0004
0.2	-0.6	0.0004
0.2	-0.4	0.0004
0.2	-0.2	0.0048
0.2	0	0.0364
0.2	0.2	0.1126
0.2	0.4	0.1636
0.2	0.6	0.1893
0.2	0.8	0.2181
0.2	1	0.2184
0.2	1.2	0.2184
0.2	1.4	0.2184
0.2	1.6	0.2184
0.2	1.8	0.2184
0.2	2	0.2184
0.2	2.2	0.2184
0.2	2.4	0.2184
0.2	2.6	0.2184
0.2	2.8	0.2184
0.2	3	0.2184
0.2	3.2	0.2184
0.2	3.4	0.2184
0.2	3.6	0.2184
0.2	3.8	0.2184
0.2	4	0.2184
0.23	-4	0.0006
0.23	-3.8	0.0006
0.23	-3.6	0.0006
0.23	-3.4	0.0006
0.23	-3.2	0.0006
0.23	-3	0.0006
0.23	-2.8	0.0006
0.23	-2.6	0.0006
0.23	-2.4	0.0006
0.23	-2.2	0.0006
0.23	-2	0.0006
0.23	-1.8	0.0006
0.23	-1.6	0.0006
0.23	-1.4	0.0006
0.23	-1.2	0.0006
0.23	-1	0.0006
0.23	-0.8	0.0006
0.23	-0.6	0.0006
0.23	-0.4	0.0006
0.23	-0.2	0.0062
0.23	0	0.0478
0.23	0.2	0.1435
0.23	0.4	0.2083
0.23	0.6	0.2311
0.23	0.8	0.2764
0.23	1	0.2766
0.23	1.2	0.2766
0.23	1.4	0.2766
0.23	1.6	0.2766
0.23	1.8	0.2766
0.23	2	0.2766
0.23	2.2	0.2766
0.23	2.4	0.2766
0.23	2.6	0.2766
0.23	2.8	0.2766
0.23	3	0.2766
0.23	3.2	0.2766
0.23	3.4	0.2766
0.23	3.6	0.2766
0.23	3.8	0.2766
0.23	4	0.2766
0.26	-4	0.0012
0.26	-3.8	0.0012
0.26	-3.6	0.0012
0.26	-3.4	0.0012
0.26	-3.2	0.0012
0.26	-3	0.0012
0.26	-2.8	0.0012
0.26	-2.6	0.0012
0.26	-2.4	0.0012
0.26	-2.2	0.0012
0.26	-2	0.0012
0.26	-1.8	0.0012
0.26	-1.6	0.0012
0.26	-1.4	0.0012
0.26	-1.2	0.0012
0.26	-1	0.0012
0.26	-0.8	0.0012
0.26	-0.6	0.0012
0.26	-0.4	0.0015
0.26	-0.2	0.0083
0.26	0	0.0688
0.26	0.2	0.1966
0.26	0.4	0.28
0.26	0.6	0.3156
0.26	0.8	0.3622
0.26	1	0.3621
0.26	1.2	0.3621
0.26	1.4	0.3621
0.26	1.6	0.3621
0.26	1.8	0.3621
0.26	2	0.3621
0.26	2.2	0.3621
0.26	2.4	0.3621
0.26	2.6	0.3621
0.26	2.8	0.3621
0.26	3	0.3621
0.26	3.2	0.3621
0.26	3.4	0.3621
0.26	3.6	0.3621
0.26	3.8	0.3621
0.26	4	0.3621
0.29	-4	0.002
0.29	-3.8	0.002
0.29	-3.6	0.002
0.29	-3.4	0.002
0.29	-3.2	0.002
0.29	-3	0.002
0.29	-2.8	0.002
0.29	-2.6	0.002
0.29	-2.4	0.002
0.29	-2.2	0.002
0.29	-2	0.002
0.29	-1.8	0.002
0.29	-1.6	0.002
0.29	-1.4	0.002
0.29	-1.2	0.002
0.29	-1	0.002
0.29	-0.8	0.002
0.29	-0.6	0.002
0.29	-0.4	0.0022
0.29	-0.2	0.0141
0.29	0	0.0934
0.29	0.2	0.2503
0.29	0.4	0.3221
0.29	0.6	0.3566
0.29	0.8	0.4104
0.29	1	0.4106
0.29	1.2	0.4106
0.29	1.4	0.4106
0.29	1.6	0.4106
0.29	1.8	0.4106
0.29	2	0.4106
0.29	2.2	0.4106
0.29	2.4	0.4106
0.29	2.6	0.4106
0.29	2.8	0.4106
0.29	3	0.4106
0.29	3.2	0.4106
0.29	3.4	0.4106
0.29	3.6	0.4106
0.29	3.8	0.4106
0.29	4	0.4106
0.32	-4	0.0055
0.32	-3.8	0.0055
0.32	-3.6	0.0055
0.32	-3.4	0.0055
0.32	-3.2	0.0055
0.32	-3	0.0055
0.32	-2.8	0.0055
0.32	-2.6	0.0055
0.32	-2.4	0.0055
0.32	-2.2	0.0055
0.32	-2	0.0055
0.32	-1.8	0.0055
0.32	-1.6	0.0055
0.32	-1.4	0.0055
0.32	-1.2	0.0055
0.32	-1	0.0055
0.32	-0.8	0.0055
0.32	-0.6	0.0055
0.32	-0.4	0.0066
0.32	-0.2	0.025
0.32	0	0.1283
0.32	0.2	0.3189
0.32	0.4	0.4049
0.32	0.6	0.434
0.32	0.8	0.4866
0.32	1	0.4872
0.32	1.2	0.4872
0.32	1.4	0.4872
0.32	1.6	0.4872
0.32	1.8	0.4872
0.32	2	0.4872
0.32	2.2	0.4872
0.32	2.4	0.4872
0.32	2.6	0.4872
0.32	2.8	0.4872
0.32	3	0.4872
0.32	3.2	0.4872
0.32	3.4	0.4872
0.32	3.6	0.4872
0.32	3.8	0.4872
0.32	4	0.4872
0.35	-4	0.0055
0.35	-3.8	0.0055
0.35	-3.6	0.0055
0.35	-3.4	0.0055
0.35	-3.2	0.0055
0.35	-3	0.0055
0.35	-2.8	0.0055
0.35	-2.6	0.0055
0.35	-2.4	0.0055
0.35	-2.2	0.0055
0.35	-2	0.0055
0.35	-1.8	0.0055
0.35	-1.6	0.0055
0.35	-1.4	0.0055
0.35	-1.2	0.0055
0.35	-1	0.0055
0.35	-0.8	0.0055
0.35	-0.6	0.0057
0.35	-0.4	0.0077
0.35	-0.2	0.0343
0.35	0	0.178
0.35	0.2	0.3998
0.35	0.4	0.4959
0.35	0.6	0.5234
0.35	0.8	0.5739
0.35	1	0.5737
0.35	1.2	0.5737
0.35	1.4	0.5737
0.35	1.6	0.5737
0.35	1.8	0.5737
0.35	2	0.5737
0.35	2.2	0.5737
0.35	2.4	0.5737
0.35	2.6	0.5737
0.35	2.8	0.5737
0.35	3	0.5737
0.35	3.2	0.5737
0.35	3.4	0.5737
0.35	3.6	0.5737
0.35	3.8	0.5737
0.35	4	0.5737
0.38	-4	0.0139
0.38	-3.8	0.0139
0.38	-3.6	0.0139
0.38	-3.4	0.0139
0.38	-3.2	0.0139
0.38	-3	0.0139
0.38	-2.8	0.0139
0.38	-2.6	0.0139
0.38	-2.4	0.0139
0.38	-2.2	0.0139
0.38	-2	0.0139
0.38	-1.8	0.0139
0.38	-1.6	0.0139
0.38	-1.4	0.0139
0.38	-1.2	0.0139
0.38	-1	0.0139
0.38	-0.8	0.0142
0.38	-0.6	0.0146
0.38	-0.4	0.0159
0.38	-0.2	0.0613
0.38	0	0.2429
0.38	0.2	0.4732
0.38	0.4	0.5574
0.38	0.6	0.5873
0.38	0.8	0.6339
0.38	1	0.6339
0.38	1.2	0.6339
0.38	1.4	0.6339
0.38	1.6	0.6339
0.38	1.8	0.6339
0.38	2	0.6339
0.38	2.2	0.6339
0.38	2.4	0.6339
0.38	2.6	0.6339
0.38	2.8	0.6339
0.38	3	0.6339
0.38	3.2	0.6339
0.38	3.4	0.6339
0.38	3.6	0.6339
0.38	3.8	0.6339
0.38	4	0.6339
0.41	-4	0.0166
0.41	-3.8	0.0166
0.41	-3.6	0.0166
0.41	-3.4	0.0166
0.41	-3.2	0.0166
0.41	-3	0.0166
0.41	-2.8	0.0166
0.41	-2.6	0.0166
0.41	-2.4	0.0166
0.41	-2.2	0.0166
0.41	-2	0.0166
0.41	-1.8	0.0166
0.41	-1.6	0.0166
0.41	-1.4	0.0166
0.41	-1.2	0.0166
0.41	-1	0.0166
0.41	-0.8	0.0166
0.41	-0.6	0.0185
0.41	-0.4	0.0241
0.41	-0.2	0.0787
0.41	0	0.278
0.41	0.2	0.527
0.41	0.4	0.6198
0.41	0.6	0.6508
0.41	0.8	0.6901
0.41	1	0.6902
0.41	1.2	0.6902
0.41	1.4	0.6902
0.41	1.6	0.6902
0.41	1.8	0.6902
0.41	2	0.6902
0.41	2.2	0.6902
0.41	2.4	0.6902
0.41	2.6	0.6902
0.41	2.8	0.6902
0.41	3	0.6902
0.41	3.2	0.6902
0.41	3.4	0.6902
0.41	3.6	0.6902
0.41	3.8	0.6902
0.41	4	0.6902
0.44	-4	0.0259
0.44	-3.8	0.0259
0.44	-3.6	0.0259
0.44	-3.4	0.0259
0.44	-3.2	0.0259
0.44	-3	0.0259
0.44	-2.8	0.0259
0.44	-2.6	0.0259
0.44	-2.4	0.0259
0.44	-2.2	0.0259
0.44	-2	0.0259
0.44	-1.8	0.0259
0.44	-1.6	0.0259
0.44	-1.4	0.0259
0.44	-1.2	0.0259
0.44	-1	0.0259
0.44	-0.8	0.0271
0.44	-0.6	0.0294
0.44	-0.4	0.0441
0.44	-0.2	0.1199
0.44	0	0.363
0.44	0.2	0.612
0.44	0.4	0.7029
0.44	0.6	0.7224
0.44	0.8	0.7517
0.44	1	0.7517
0.44	1.2	0.7517
0.44	1.4	0.7517
0.44	1.6	0.7517
0.44	1.8	0.7517
0.44	2	0.7517
0.44	2.2	0.7517
0.44	2.4	0.7517
0.44	2.6	0.7517
0.44	2.8	0.7517
0.44	3	0.7517
0.44	3.2	0.7517
0.44	3.4	0.7517
0.44	3.6	0.7517
0.44	3.8	0.7517
0.44	4	0.7517
0.47	-4	0.0433
0.47	-3.8	0.0433
0.47	-3.6	0.0433
0.47	-3.4	0.0433
0.47	-3.2	0.0433
0.47	-3	0.0433
0.47	-2.8	0.0433
0.47	-2.6	0.0433
0.47	-2.4	0.0433
0.47	-2.2	0.0433
0.47	-2	0.0433
0.47	-1.8	0.0433
0.47	-1.6	0.0433
0.47	-1.4	0.0433
0.47	-1.2	0.0433
0.47	-1	0.0433
0.47	-0.8	0.0439
0.47	-0.6	0.0497
0.47	-0.4	0.0612
0.47	-0.2	0.1644
0.47	0	0.4204
0.47	0.2	0.6642
0.47	0.4	0.7449
0.47	0.6	0.7623
0.47	0.8	0.7937
0.47	1	0.7939
0.47	1.2	0.7939
0.47	1.4	0.7939
0.47	1.6	0.7939
0.47	1.8	0.7939
0.47	2	0.7939
0.47	2.2	0.7939
0.47	2.4	0.7939
0.47	2.6	0.7939
0.47	2.8	0.7939
0.47	3	0.7939
0.47	3.2	0.7939
0.47	3.4	0.7939
0.47	3.6	0.7939
0.47	3.8	0.7939
0.47	4	0.7939
0.5	-4	0.0551
0.5	-3.8	0.0551
0.5	-3.6	0.0551
0.5	-3.4	0.0551
0.5	-3.2	0.0551
0.5	-3	0.0551
0.5	-2.8	0.0551
0.5	-2.6	0.0551
0.5	-2.4	0.0551
0.5	-2.2	0.0551
0.5	-2	0.0551
0.5	-1.8	0.0551
0.5	-1.6	0.0551
0.5	-1.4	0.0551
0.5	-1.2	0.0551
0.5	-1	0.0551
0.5	-0.8	0.0581
0.5	-0.6	0.0639
0.5	-0.4	0.0851
0.5	-0.2	0.1928
0.5	0	0.4806
0.5	0.2	0.7393
0.5	0.4	0.8066
0.5	0.6	0.8203
0.5	0.8	0.8384
0.5	1	0.838
0.5	1.2	0.838
0.5	1.4	0.838
0.5	1.6	0.838
0.5	1.8	0.838
0.5	2	0.838
0.5	2.2	0.838
0.5	2.4	0.838
0.5	2.6	0.838
0.5	2.8	0.838
0.5	3	0.838
0.5	3.2	0.838
0.5	3.4	0.838
0.5	3.6	0.838
0.5	3.8	0.838
0.5	4	0.838
0.53	-4	0.0739
0.53	-3.8	0.0739
0.53	-3.6	0.0739
0.53	-3.4	0.0739
0.53	-3.2	0.0739
0.53	-3	0.0739
0.53	-2.8	0.0739
0.53	-2.6	0.0739
0.53	-2.4	0.0739
0.53	-2.2	0.0739
0.53	-2	0.0739
0.53	-1.8	0.0739
0.53	-1.6	0.0739
0.53	-1.4	0.0739
0.53	-1.2	0.0739
0.53	-1	0.0739
0.53	-0.8	0.0759
0.53	-0.6	0.0905
0.53	-0.4	0.115
0.53	-0.2	0.2675
0.53	0	0.5837
0.53	0.2	0.8098
0.53	0.4	0.8473
0.53	0.6	0.8597
0.53	0.8	0.8727
0.53	1	0.8727
0.53	1.2	0.8727
0.53	1.4	0.8727
0.53	1.6	0.8727
0.53	1.8	0.8727
0.53	2	0.8727
0.53	2.2	0.8727
0.53	2.4	0.8727
0.53	2.6	0.8727
0.53	2.8	0.8727
0.53	3	0.8727
0.53	3.2	0.8727
0.53	3.4	0.8727
0.53	3.6	0.8727
0.53	3.8	0.8727
0.53	4	0.8727
0.56	-4	0.1073
0.56	-3.8	0.1073
0.56	-3.6	0.1073
0.56	-3.4	0.1073
0.56	-3.2	0.1073
0.56	-3	0.1073
0.56	-2.8	0.1073
0.56	-2.6	0.1073
0.56	-2.4	0.1073
0.56	-2.2	0.1073
0.56	-2	0.1073
0.56	-1.8	0.1073
0.56	-1.6	0.1073
0.56	-1.4	0.1073
0.56	-1.2	0.1073
0.56	-1	0.1073
0.56	-0.8	0.1149
0.56	-0.6	0.134
0.56	-0.4	0.1649
0.56	-0.2	0.3369
0.56	0	0.6522
0.56	0.2	0.8305
0.56	0.4	0.8811
0.56	0.6	0.8878
0.56	0.8	0.8981
0.56	1	0.8983
0.56	1.2	0.8983
0.56	1.4	0.8983
0.56	1.6	0.8983
0.56	1.8	0.8983
0.56	2	0.8983
0.56	2.2	0.8983
0.56	2.4	0.8983
0.56	2.6	0.8983
0.56	2.8	0.8983
0.56	3	0.8983
0.56	3.2	0.8983
0.56	3.4	0.8983
0.56	3.6	0.8983
0.56	3.8	0.8983
0.56	4	0.8983
0.59	-4	0.142
0.59	-3.8	0.142
0.59	-3.6	0.142
0.59	-3.4	0.142
0.59	-3.2	0.142
0.59	-3	0.142
0.59	-2.8	0.142
0.59	-2.6	0.142
0.59	-2.4	0.142
0.59	-2.2	0.142
0.59	-2	0.142
0.59	-1.8	0.142
0.59	-1.6	0.142
0.59	-1.4	0.142
0.59	-1.2	0.142
0.59	-1	0.142
0.59	-0.8	0.1536
0.59	-0.6	0.1787
0.59	-0.4	0.2128
0.59	-0.2	0.3868
0.59	0	0.7106
0.59	0.2	0.8773
0.59	0.4	0.9069
0.59	0.6	0.9147
0.59	0.8	0.9239
0.59	1	0.9239
0.59	1.2	0.9239
0.59	1.4	0.9239
0.59	1.6	0.9239
0.59	1.8	0.9239
0.59	2	0.9239
0.59	2.2	0.9239
0.59	2.4	0.9239
0.59	2.6	0.9239
0.59	2.8	0.9239
0.59	3	0.9239
0.59	3.2	0.9239
0.59	3.4	0.9239
0.59	3.6	0.9239
0.59	3.8	0.9239
0.59	4	0.9239
0.62	-4	0.1692
0.62	-3.8	0.1692
0.62	-3.6	0.1692
0.62	-3.4	0.1692
0.62	-3.2	0.1692
0.62	-3	0.1692
0.62	-2.8	0.1692
0.62	-2.6	0.1692
0.62	-2.4	0.1692
0.62	-2.2	0.1692
0.62	-2	0.1692
0.62	-1.8	0.1692
0.62	-1.6	0.1692
0.62	-1.4	0.1692
0.62	-1.2	0.1692
0.62	-1	0.1692
0.62	-0.8	0.18
0.62	-0.6	0.2062
0.62	-0.4	0.2449
0.62	-0.2	0.4425
0.62	0	0.7774
0.62	0.2	0.9164
0.62	0.4	0.9403
0.62	0.6	0.9445
0.62	0.8	0.9474
0.62	1	0.9474
0.62	1.2	0.9474
0.62	1.4	0.9474
0.62	1.6	0.9474
0.62	1.8	0.9474
0.62	2	0.9474
0.62	2.2	0.9474
0.62	2.4	0.9474
0.62	2.6	0.9474
0.62	2.8	0.9474
0.62	3	0.9474
0.62	3.2	0.9474
0.62	3.4	0.9474
0.62	3.6	0.9474
0.62	3.8	0.9474
0.62	4	0.9474
0.65	-4	0.2179
0.65	-3.8	0.2179
0.65	-3.6	0.2179
0.65	-3.4	0.2179
0.65	-3.2	0.2179
0.65	-3	0.2179
0.65	-2.8	0.2179
0.65	-2.6	0.2179
0.65	-2.4	0.2179
0.65	-2.2	0.2179
0.65	-2	0.2179
0.65	-1.8	0.2179
0.65	-1.6	0.2179
0.65	-1.4	0.2179
0.65	-1.2	0.2179
0.65	-1	0.2179
0.65	-0.8	0.2341
0.65	-0.6	0.2617
0.65	-0.4	0.3133
0.65	-0.2	0.5267
0.65	0	0.8273
0.65	0.2	0.9394
0.65	0.4	0.9549
0.65	0.6	0.9566
0.65	0.8	0.9585
0.65	1	0.9589
0.65	1.2	0.9589
0.65	1.4	0.9589
0.65	1.6	0.9589
0.65	1.8	0.9589
0.65	2	0.9589
0.65	2.2	0.9589
0.65	2.4	0.9589
0.65	2.6	0.9589
0.65	2.8	0.9589
0.65	3	0.9589
0.65	3.2	0.9589
0.65	3.4	0.9589
0.65	3.6	0.9589
0.65	3.8	0.9589
0.65	4	0.9589
0.68	-4	0.2604
0.68	-3.8	0.2604
0.68	-3.6	0.2604
0.68	-3.4	0.2604
0.68	-3.2	0.2604
0.68	-3	0.2604
0.68	-2.8	0.2604
0.68	-2.6	0.2604
0.68	-2.4	0.2604
0.68	-2.2	0.2604
0.68	-2	0.2604
0.68	-1.8	0.2604
0.68	-1.6	0.2604
0.68	-1.4	0.2604
0.68	-1.2	0.2604
0.68	-1	0.2604
0.68	-0.8	0.2792
0.68	-0.6	0.3175
0.68	-0.4	0.3812
0.68	-0.2	0.5663
0.68	0	0.8612
0.68	0.2	0.9622
0.68	0.4	0.9677
0.68	0.6	0.97
0.68	0.8	0.9714
0.68	1	0.9714
0.68	1.2	0.9714
0.68	1.4	0.9714
0.68	1.6	0.9714
0.68	1.8	0.9714
0.68	2	0.9714
0.68	2.2	0.9714
0.68	2.4	0.9714
0.68	2.6	0.9714
0.68	2.8	0.9714
0.68	3	0.9714
0.68	3.2	0.9714
0.68	3.4	0.9714
0.68	3.6	0.9714
0.68	3.8	0.9714
0.68	4	0.9714
0.71	-4	0.3334
0.71	-3.8	0.3334
0.71	-3.6	0.3334
0.71	-3.4	0.3334
0.71	-3.2	0.3334
0.71	-3	0.3334
0.71	-2.8	0.3334
0.71	-2.6	0.3334
0.71	-2.4	0.3334
0.71	-2.2	0.3334
0.71	-2	0.3334
0.71	-1.8	0.3334
0.71	-1.6	0.3334
0.71	-1.4	0.3334
0.71	-1.2	0.3334
0.71	-1	0.3334
0.71	-0.8	0.3501
0.71	-0.6	0.3876
0.71	-0.4	0.4424
0.71	-0.2	0.6389
0.71	0	0.8933
0.71	0.2	0.9725
0.71	0.4	0.9787
0.71	0.6	0.9783
0.71	0.8	0.98
0.71	1	0.98
0.71	1.2	0.98
0.71	1.4	0.98
0.71	1.6	0.98
0.71	1.8	0.98
0.71	2	0.98
0.71	2.2	0.98
0.71	2.4	0.98
0.71	2.6	0.98
0.71	2.8	0.98
0.71	3	0.98
0.71	3.2	0.98
0.71	3.4	0.98
0.71	3.6	0.98
0.71	3.8	0.98
0.71	4	0.98
0.74	-4	0.3951
0.74	-3.8	0.3951
0.74	-3.6	0.3951
0.74	-3.4	0.3951
0.74	-3.2	0.3951
0.74	-3	0.3951
0.74	-2.8	0.3951
0.74	-2.6	0.3951
0.74	-2.4	0.3951
0.74	-2.2	0.3951
0.74	-2	0.3951
0.74	-1.8	0.3951
0.74	-1.6	0.3951
0.74	-1.4	0.3951
0.74	-1.2	0.3951
0.74	-1	0.3951
0.74	-0.8	0.4226
0.74	-0.6	0.4591
0.74	-0.4	0.5098
0.74	-0.2	0.6881
0.74	0	0.9284
0.74	0.2	0.9891
0.74	0.4	0.9904
0.74	0.6	0.9906
0.74	0.8	0.9908
0.74	1	0.9908
0.74	1.2	0.9908
0.74	1.4	0.9908
0.74	1.6	0.9908
0.74	1.8	0.9908
0.74	2	0.9908
0.74	2.2	0.9908
0.74	2.4	0.9908
0.74	2.6	0.9908
0.74	2.8	0.9908
0.74	3	0.9908
0.74	3.2	0.9908
0.74	3.4	0.9908
0.74	3.6	0.9908
0.74	3.8	0.9908
0.74	4	0.9908
0.77	-4	0.4394
0.77	-3.8	0.4394
0.77	-3.6	0.4394
0.77	-3.4	0.4394
0.77	-3.2	0.4394
0.77	-3	0.4394
0.77	-2.8	0.4394
0.77	-2.6	0.4394
0.77	-2.4	0.4394
0.77	-2.2	0.4394
0.77	-2	0.4394
0.77	-1.8	0.4394
0.77	-1.6	0.4394
0.77	-1.4	0.4394
0.77	-1.2	0.4394
0.77	-1	0.4394
0.77	-0.8	0.4609
0.77	-0.6	0.5092
0.77	-0.4	0.5674
0.77	-0.2	0.7322
0.77	0	0.9422
0.77	0.2	0.9898
0.77	0.4	0.9919
0.77	0.6	0.9918
0.77	0.8	0.9912
0.77	1	0.9915
0.77	1.2	0.9915
0.77	1.4	0.9915
0.77	1.6	0.9915
0.77	1.8	0.9915
0.77	2	0.9915
0.77	2.2	0.9915
0.77	2.4	0.9915
0.77	2.6	0.9915
0.77	2.8	0.9915
0.77	3	0.9915
0.77	3.2	0.9915
0.77	3.4	0.9915
0.77	3.6	0.9915
0.77	3.8	0.9915
0.77	4	0.9915
0.8	-4	0.5087
0.8	-3.8	0.5087
0.8	-3.6	0.5087
0.8	-3.4	0.5087
0.8	-3.2	0.5087
0.8	-3	0.5087
0.8	-2.8	0.5087
0.8	-2.6	0.5087
0.8	-2.4	0.5087
0.8	-2.2	0.5087
0.8	-2	0.5087
0.8	-1.8	0.5087
0.8	-1.6	0.5087
0.8	-1.4	0.5087
0.8	-1.2	0.5087
0.8	-1	0.5087
0.8	-0.8	0.5297
0.8	-0.6	0.578
0.8	-0.4	0.6225
0.8	-0.2	0.7888
0.8	0	0.9665
0.8	0.2	0.9948
0.8	0.4	0.9955
0.8	0.6	0.9952
0.8	0.8	0.9947
0.8	1	0.9947
0.8	1.2	0.9947
0.8	1.4	0.9947
0.8	1.6	0.9947
0.8	1.8	0.9947
0.8	2	0.9947
0.8	2.2	0.9947
0.8	2.4	0.9947
0.8	2.6	0.9947
0.8	2.8	0.9947
0.8	3	0.9947
0.8	3.2	0.9947
0.8	3.4	0.9947
0.8	3.6	0.9947
0.8	3.8	0.9947
0.8	4	0.9947
0.83	-4	0.5858
0.83	-3.8	0.5858
0.83	-3.6	0.5858
0.83	-3.4	0.5858
0.83	-3.2	0.5858
0.83	-3	0.5858
0.83	-2.8	0.5858
0.83	-2.6	0.5858
0.83	-2.4	0.5858
0.83	-2.2	0.5858
0.83	-2	0.5858
0.83	-1.8	0.5858
0.83	-1.6	0.5858
0.83	-1.4	0.5858
0.83	-1.2	0.5858
0.83	-1	0.5858
0.83	-0.8	0.6094
0.83	-0.6	0.6563
0.83	-0.4	0.6952
0.83	-0.2	0.8332
0.83	0	0.9751
0.83	0.2	0.9962
0.83	0.4	0.9975
0.83	0.6	0.9969
0.83	0.8	0.9972
0.83	1	0.9972
0.83	1.2	0.9972
0.83	1.4	0.9972
0.83	1.6	0.9972
0.83	1.8	0.9972
0.83	2	0.9972
0.83	2.2	0.9972
0.83	2.4	0.9972
0.83	2.6	0.9972
0.83	2.8	0.9972
0.83	3	0.9972
0.83	3.2	0.9972
0.83	3.4	0.9972
0.83	3.6	0.9972
0.83	3.8	0.9972
0.83	4	0.9972
0.86	-4	0.6666
0.86	-3.8	0.6666
0.86	-3.6	0.6666
0.86	-3.4	0.6666
0.86	-3.2	0.6666
0.86	-3	0.6666
0.86	-2.8	0.6666
0.86	-2.6	0.6666
0.86	-2.4	0.6666
0.86	-2.2	0.6666
0.86	-2	0.6666
0.86	-1.8	0.6666
0.86	-1.6	0.6666
0.86	-1.4	0.6666
0.86	-1.2	0.6666
0.86	-1	0.6666
0.86	-0.8	0.6847
0.86	-0.6	0.7259
0.86	-0.4	0.7498
0.86	-0.2	0.864
0.86	0	0.9849
0.86	0.2	0.9988
0.86	0.4	0.9989
0.86	0.6	0.9988
0.86	0.8	0.9989
0.86	1	0.9989
0.86	1.2	0.9989
0.86	1.4	0.9989
0.86	1.6	0.9989
0.86	1.8	0.9989
0.86	2	0.9989
0.86	2.2	0.9989
0.86	2.4	0.9989
0.86	2.6	0.9989
0.86	2.8	0.9989
0.86	3	0.9989
0.86	3.2	0.9989
0.86	3.4	0.9989
0.86	3.6	0.9989
0.86	3.8	0.9989
0.86	4	0.9989
0.89	-4	0.7366
0.89	-3.8	0.7366
0.89	-3.6	0.7366
0.89	-3.4	0.7366
0.89	-3.2	0.7366
0.89	-3	0.7366
0.89	-2.8	0.7366
0.89	-2.6	0.7366
0.89	-2.4	0.7366
0.89	-2.2	0.7366
0.89	-2	0.7366
0.89	-1.8	0.7366
0.89	-1.6	0.7366
0.89	-1.4	0.7366
0.89	-1.2	0.7366
0.89	-1	0.7366
0.89	-0.8	0.7494
0.89	-0.6	0.7784
0.89	-0.4	0.8016
0.89	-0.2	0.9009
0.89	0	0.9872
0.89	0.2	0.9992
0.89	0.4	0.9993
0.89	0.6	0.9993
0.89	0.8	0.9993
0.89	1	0.9993
0.89	1.2	0.9993
0.89	1.4	0.9993
0.89	1.6	0.9993
0.89	1.8	0.9993
0.89	2	0.9993
0.89	2.2	0.9993
0.89	2.4	0.9993
0.89	2.6	0.9993
0.89	2.8	0.9993
0.89	3	0.9993
0.89	3.2	0.9993
0.89	3.4	0.9993
0.89	3.6	0.9993
0.89	3.8	0.9993
0.89	4	0.9993
0.92	-4	0.8007
0.92	-3.8	0.8007
0.92	-3.6	0.8007
0.92	-3.4	0.8007
0.92	-3.2	0.8007
0.92	-3	0.8007
0.92	-2.8	0.8007
0.92	-2.6	0.8007
0.92	-2.4	0.8007
0.92	-2.2	0.8007
0.92	-2	0.8007
0.92	-1.8	0.8007
0.92	-1.6	0.8007
0.92	-1.4	0.8007
0.92	-1.2	0.8007
0.92	-1	0.8007
0.92	-0.8	0.8132
0.92	-0.6	0.8472
0.92	-0.4	0.8671
0.92	-0.2	0.9392
0.92	0	0.9929
0.92	0.2	0.9999
0.92	0.4	0.9998
0.92	0.6	0.9998
0.92	0.8	0.9998
0.92	1	0.9998
0.92	1.2	0.9998
0.92	1.4	0.9998
0.92	1.6	0.9998
0.92	1.8	0.9998
0.92	2	0.9998
0.92	2.2	0.9998
0.92	2.4	0.9998
0.92	2.6	0.9998
0.92	2.8	0.9998
0.92	3	0.9998
0.92	3.2	0.9998
0.92	3.4	0.9998
0.92	3.6	0.9998
0.92	3.8	0.9998
0.92	4	0.9998
0.95	-4	0.8719
0.95	-3.8	0.8719
0.95	-3.6	0.8719
0.95	-3.4	0.8719
0.95	-3.2	0.8719
0.95	-3	0.8719
0.95	-2.8	0.8719
0.95	-2.6	0.8719
0.95	-2.4	0.8719
0.95	-2.2	0.8719
0.95	-2	0.8719
0.95	-1.8	0.8719
0.95	-1.6	0.8719
0.95	-1.4	0.8719
0.95	-1.2	0.8719
0.95	-1	0.8719
0.95	-0.8	0.877
0.95	-0.6	0.8993
0.95	-0.4	0.9093
0.95	-0.2	0.9564
0.95	0	0.9985
0.95	0.2	1
0.95	0.4	1
0.95	0.6	1
0.95	0.8	1
0.95	1	1
0.95	1.2	1
0.95	1.4	1
0.95	1.6	1
0.95	1.8	1
0.95	2	1
0.95	2.2	1
0.95	2.4	1
0.95	2.6	1
0.95	2.8	1
0.95	3	1
0.95	3.2	1
0.95	3.4	1
0.95	3.6	1
0.95	3.8	1
0.95	4	1
